# Supplementary material for: Mendelian randomization study and mediation analysis about the relation of inflammatory bowel disease and diabetic retinopathy: the further exploration of gut-retina axis
Source: Front Endocrinol (Lausanne). 2024 Jun 14;15:1382777. doi: 10.3389/fendo.2024.1382777 (PMC11211271; doi:10.3389/fendo.2024.1382777)
Supplement: Supplementary file 1 [file Table_1.xlsx]

## Sheet: S1
Supplementary material 1 Results of the MR study testing causal association between inflammatory bowel disease and diabetic retinopathy.
Exposure	Outcome	Methods	nsnp	Beta	OR	95%CI	P value
UC	DR	IVW	61	-0.134	0.874	(0.835-0.916)	1.28e-08
		Weighted median		-0.112	0.893	(0.837-0.954)	0.00074
		MR Egger		-0.268	0.765	(0.651-0.898)	0.00314
		Simple mode		-0.094	0.909	(0.807-1.025)	0.133
		Weighted mode		-0.104	0.901	(0.817-0.994)	0.0466
CD	DR	IVW	81	0.022	1.022	(0.994-1.049)	0.118
		Weighted median		0.012	1.012	(0.974-1.051)	0.528
		MR Egger		0.022	1.022	(0.953-1.096)	0.538
		Simple mode		0.081	1.084	(0.998-1.177)	0.058
		Weighted mode		0.025	1.025	(0.966-1.088)	0.406
IBD	DR	IVW	108	-0.001	0.999	(0.974-1.024)	0.948
		Weighted median		-0.019	0.981	(0.939-1.023)	0.366
		MR Egger		-0.008	0.992	(0.952-1.034)	0.707
		Simple mode		0.027	1.027	(0.921-1.145)	0.634
		Weighted mode		-0.014	0.986	(0.946-1.027)	0.501
DR	UC	IVW	27	-0.065	0.937	(0.851-1.032)	0.185
		Weighted median		-0.067	0.934	(0.819-1.066)	0.316
		MR Egger		-0.237	0.789	(0.594-1.048)	0.145
		Simple mode		0.03	1.03	(0.834-1.274)	0.107
		Weighted mode		-0.057	0.944	(0.808-1.103)	0.079
DMP	UC	IVW	22	-0.098	0.906	(0.848-0.969)	0.004
		Weighted median		-0.085	0.918	(0.838-1.006)	0.067
		MR Egger		-0.099	0.905	(0.789-1.038)	0.184
		Simple mode		-0.065	0.936	(0.831-1.055)	0.305
		Weighted mode		-0.076	0.926	(0.828-1.036)	0.209
DR	CD	IVW	27	-0.139	0.87	(0.828-0.914)	2.79e-08
		Weighted median		-0.154	0.857	(0.801-0.916)	6.4e-06
		MR Egger		-0.202	0.816	(0.752-0.886)	0.000207
		Simple mode		-0.081	0.922	(0.804-1.057)	0.263
		Weighted mode		-0.179	0.836	(0.782-0.893)	6.95e-05
DMP	CD	IVW	22	-0.105	0.9	(0.865-0.937)	3.34e-07
		Weighted median		-0.126	0.882	(0.841-0.924)	1.82e-07
		MR Egger		-0.137	0.872	(0.823-0.924)	1.82e-07
		Simple mode		-0.014	0.986	(0.856-1.136)	0.847
		Weighted mode		-0.125	0.882	(0.839-0.927)	0.000188
DR	IBD	IVW	27	-0.081	0.922	(0.873-0.972)	0.002
		Weighted median		-0.079	0.924	(0.861-0.992)	0.029
		MR Egger		-0.117	0.889	(0.799-0.989)	0.052
		Simple mode		-0.065	0.936	(0.832-1.054)	0.297
		Weighted mode		-0.076	0.927	(0.852-1.008)	0.099
DMP	IBD	IVW	22	-0.098	0.906	(0.859-0.955)	0.0002
		Weighted median		-0.058	0.944	(0.878-1.015)	0.118
		MR Egger		-0.168	0.845	(0.765-0.932)	0.006
		Simple mode		-0.028	0.972	(0.861-1.098)	0.657
		Weighted mode		-0.044	0.957	(0.852-1.074)	0.466
MR, Mendelian Randomization; UC, Ulcerative colitis; CD, Crohn's disease; IBD, Inflammatory bowel disease; DR, Diabetic retinopathy; DMP, Diabetic maculopathy; IVW, Inverse variance weighted.

## Sheet: S2
Supplementary material 2: Results of the MR study testing causal association between circulating inflammatory proteins and Crohn's disease
Exposure	Outcome	MR Method	nsnp	β	SE	P value	lo_ci	up_ci	OR	OR_lci95	OR_uci95
Eukaryotic translation initiation factor 4E-binding protein 1 levels || id:ebi-IPs91-GCST90274758	Crohn's disease	MR Egger	10	0.410774	0.196512	0.0699832	0.0256095	0.795938	1.50798	1.02594	2.21652
Eukaryotic translation initiation factor 4E-binding protein 1 levels || id:ebi-IPs91-GCST90274758	Crohn's disease	Weighted median	10	0.300076	0.0970743	0.00199347	0.109811	0.490342	1.34996	1.11607	1.63287
Eukaryotic translation initiation factor 4E-binding protein 1 levels || id:ebi-IPs91-GCST90274758	Crohn's disease	Inverse variance weighted	10	0.271286	0.0724122	0.000179381	0.129358	0.413214	1.31165	1.1381	1.51167
Eukaryotic translation initiation factor 4E-binding protein 1 levels || id:ebi-IPs91-GCST90274758	Crohn's disease	Simple mode	10	0.375741	0.134653	0.0210384	0.111822	0.63966	1.45607	1.11831	1.89584
Eukaryotic translation initiation factor 4E-binding protein 1 levels || id:ebi-IPs91-GCST90274758	Crohn's disease	Weighted mode	10	0.302934	0.109841	0.0221867	0.0876465	0.518222	1.35383	1.0916	1.67904
Adenosine Deaminase levels || id:ebi-IPs91-GCST90274759	Crohn's disease	MR Egger	10	0.0130025	0.0486645	0.796085	-0.08238	0.108385	1.01309	0.920922	1.11448
Adenosine Deaminase levels || id:ebi-IPs91-GCST90274759	Crohn's disease	Weighted median	10	0.0287423	0.0355439	0.41872	-0.0409236	0.0984083	1.02916	0.959902	1.10341
Adenosine Deaminase levels || id:ebi-IPs91-GCST90274759	Crohn's disease	Inverse variance weighted	10	0.0481317	0.0409121	0.239409	-0.0320561	0.128319	1.04931	0.968452	1.13692
Adenosine Deaminase levels || id:ebi-IPs91-GCST90274759	Crohn's disease	Simple mode	10	0.125232	0.122409	0.332991	-0.11469	0.365153	1.13341	0.891643	1.44073
Adenosine Deaminase levels || id:ebi-IPs91-GCST90274759	Crohn's disease	Weighted mode	10	0.0289811	0.0366189	0.44905	-0.0427919	0.100754	1.02941	0.958111	1.106
Artemin levels || id:ebi-IPs91-GCST90274760	Crohn's disease	MR Egger	15	0.143377	0.185417	0.453197	-0.220041	0.506795	1.15416	0.802486	1.65996
Artemin levels || id:ebi-IPs91-GCST90274760	Crohn's disease	Weighted median	15	0.0159895	0.08848	0.856593	-0.157431	0.18941	1.01612	0.854336	1.20854
Artemin levels || id:ebi-IPs91-GCST90274760	Crohn's disease	Inverse variance weighted	15	0.0054934	0.0688298	0.936387	-0.129413	0.1404	1.00551	0.878611	1.15073
Artemin levels || id:ebi-IPs91-GCST90274760	Crohn's disease	Simple mode	15	0.0515652	0.1523	0.739953	-0.246943	0.350073	1.05292	0.781186	1.41917
Artemin levels || id:ebi-IPs91-GCST90274760	Crohn's disease	Weighted mode	15	0.0314705	0.142192	0.828036	-0.247227	0.310168	1.03197	0.780964	1.36365
Axin-1 levels || id:ebi-IPs91-GCST90274761	Crohn's disease	MR Egger	6	0.0356389	0.240318	0.889283	-0.435384	0.506662	1.03628	0.647016	1.65974
Axin-1 levels || id:ebi-IPs91-GCST90274761	Crohn's disease	Weighted median	6	0.102883	0.120869	0.394663	-0.13402	0.339785	1.10836	0.874572	1.40465
Axin-1 levels || id:ebi-IPs91-GCST90274761	Crohn's disease	Inverse variance weighted	6	0.0380196	0.100961	0.706489	-0.159864	0.235904	1.03875	0.852259	1.26605
Axin-1 levels || id:ebi-IPs91-GCST90274761	Crohn's disease	Simple mode	6	0.151468	0.184765	0.449635	-0.210672	0.513608	1.16354	0.81004	1.67131
Axin-1 levels || id:ebi-IPs91-GCST90274761	Crohn's disease	Weighted mode	6	0.152816	0.185022	0.446448	-0.209827	0.515458	1.16511	0.810724	1.67441
beta-nerve growth factor levels || id:ebi-IPs91-GCST90274762	Crohn's disease	MR Egger	19	0.203963	0.162175	0.225514	-0.113901	0.521827	1.22625	0.892347	1.6851
beta-nerve growth factor levels || id:ebi-IPs91-GCST90274762	Crohn's disease	Weighted median	19	0.172326	0.0875568	0.0490487	0.000715174	0.343938	1.18807	1.00072	1.41049
beta-nerve growth factor levels || id:ebi-IPs91-GCST90274762	Crohn's disease	Inverse variance weighted	19	0.184916	0.0658699	0.004996	0.055811	0.314021	1.20312	1.0574	1.36892
beta-nerve growth factor levels || id:ebi-IPs91-GCST90274762	Crohn's disease	Simple mode	19	0.236895	0.157936	0.150965	-0.0726595	0.54645	1.26731	0.929917	1.72711
beta-nerve growth factor levels || id:ebi-IPs91-GCST90274762	Crohn's disease	Weighted mode	19	0.19104	0.14639	0.208329	-0.095885	0.477965	1.21051	0.908568	1.61279
Caspase 8 levels || id:ebi-IPs91-GCST90274763	Crohn's disease	MR Egger	6	-0.212334	0.348817	0.575581	-0.896016	0.471348	0.808694	0.408193	1.60215
Caspase 8 levels || id:ebi-IPs91-GCST90274763	Crohn's disease	Weighted median	6	0.213424	0.172705	0.216542	-0.125077	0.551926	1.23791	0.882429	1.73659
Caspase 8 levels || id:ebi-IPs91-GCST90274763	Crohn's disease	Inverse variance weighted	6	0.000456899	0.169258	0.997846	-0.331289	0.332203	1.00046	0.717998	1.39404
Caspase 8 levels || id:ebi-IPs91-GCST90274763	Crohn's disease	Simple mode	6	0.254666	0.233507	0.325188	-0.203007	0.71234	1.29003	0.816272	2.03876
Caspase 8 levels || id:ebi-IPs91-GCST90274763	Crohn's disease	Weighted mode	6	0.263288	0.217951	0.281057	-0.163897	0.690472	1.3012	0.84883	1.99466
Eotaxin levels || id:ebi-IPs91-GCST90274764	Crohn's disease	MR Egger	17	0.0282682	0.175828	0.874418	-0.316354	0.372891	1.02867	0.728801	1.45193
Eotaxin levels || id:ebi-IPs91-GCST90274764	Crohn's disease	Weighted median	17	0.104075	0.0809141	0.198359	-0.0545167	0.262667	1.10968	0.946943	1.30039
Eotaxin levels || id:ebi-IPs91-GCST90274764	Crohn's disease	Inverse variance weighted	17	0.0983106	0.0868054	0.257408	-0.0718281	0.268449	1.10331	0.930691	1.30793
Eotaxin levels || id:ebi-IPs91-GCST90274764	Crohn's disease	Simple mode	17	0.117945	0.136165	0.399188	-0.148938	0.384827	1.12518	0.861623	1.46936
Eotaxin levels || id:ebi-IPs91-GCST90274764	Crohn's disease	Weighted mode	17	0.117945	0.086643	0.192292	-0.0518755	0.287765	1.12518	0.949447	1.33344
C-C motif chemokine 19 levels || id:ebi-IPs91-GCST90274765	Crohn's disease	MR Egger	12	0.115231	0.169964	0.513171	-0.217899	0.44836	1.12213	0.804207	1.56574
C-C motif chemokine 19 levels || id:ebi-IPs91-GCST90274765	Crohn's disease	Weighted median	12	0.180387	0.0871547	0.0384771	0.00956397	0.35121	1.19768	1.00961	1.42079
C-C motif chemokine 19 levels || id:ebi-IPs91-GCST90274765	Crohn's disease	Inverse variance weighted	12	0.0631182	0.0880618	0.47353	-0.109483	0.235719	1.06515	0.896297	1.26582
C-C motif chemokine 19 levels || id:ebi-IPs91-GCST90274765	Crohn's disease	Simple mode	12	0.199016	0.137051	0.174385	-0.0696042	0.467636	1.2202	0.932763	1.59622
C-C motif chemokine 19 levels || id:ebi-IPs91-GCST90274765	Crohn's disease	Weighted mode	12	0.199016	0.0948467	0.059777	0.0131164	0.384916	1.2202	1.0132	1.46949
C-C motif chemokine 20 levels || id:ebi-IPs91-GCST90274766	Crohn's disease	MR Egger	17	0.0212276	0.212927	0.921907	-0.39611	0.438565	1.02145	0.672933	1.55048
C-C motif chemokine 20 levels || id:ebi-IPs91-GCST90274766	Crohn's disease	Weighted median	17	-0.0923174	0.104001	0.374724	-0.296159	0.111524	0.911816	0.743669	1.11798
C-C motif chemokine 20 levels || id:ebi-IPs91-GCST90274766	Crohn's disease	Inverse variance weighted	17	-0.0234828	0.0767708	0.759694	-0.173954	0.126988	0.976791	0.840336	1.1354
C-C motif chemokine 20 levels || id:ebi-IPs91-GCST90274766	Crohn's disease	Simple mode	17	-0.230282	0.219029	0.308705	-0.659578	0.199014	0.79431	0.517069	1.2202
C-C motif chemokine 20 levels || id:ebi-IPs91-GCST90274766	Crohn's disease	Weighted mode	17	-0.256094	0.24771	0.316584	-0.741606	0.229418	0.77407	0.476348	1.25787
C-C motif chemokine 23 levels || id:ebi-IPs91-GCST90274767	Crohn's disease	MR Egger	18	-0.144707	0.138288	0.31092	-0.415752	0.126337	0.865276	0.659844	1.13467
C-C motif chemokine 23 levels || id:ebi-IPs91-GCST90274767	Crohn's disease	Weighted median	18	-0.159845	0.0951347	0.0929187	-0.346309	0.0266189	0.852276	0.707294	1.02698
C-C motif chemokine 23 levels || id:ebi-IPs91-GCST90274767	Crohn's disease	Inverse variance weighted	18	-0.167457	0.0682752	0.0141799	-0.301276	-0.0336374	0.845813	0.739873	0.966922
C-C motif chemokine 23 levels || id:ebi-IPs91-GCST90274767	Crohn's disease	Simple mode	18	-0.173331	0.172011	0.32774	-0.510472	0.163811	0.84086	0.600212	1.17799
C-C motif chemokine 23 levels || id:ebi-IPs91-GCST90274767	Crohn's disease	Weighted mode	18	-0.082461	0.155358	0.602436	-0.386962	0.22204	0.920847	0.679117	1.24862
C-C motif chemokine 25 levels || id:ebi-IPs91-GCST90274768	Crohn's disease	MR Egger	23	0.0122688	0.0397733	0.760765	-0.0656869	0.0902246	1.01234	0.936424	1.09442
C-C motif chemokine 25 levels || id:ebi-IPs91-GCST90274768	Crohn's disease	Weighted median	23	-0.00134699	0.0285534	0.962374	-0.0573117	0.0546177	0.998654	0.9443	1.05614
C-C motif chemokine 25 levels || id:ebi-IPs91-GCST90274768	Crohn's disease	Inverse variance weighted	23	-0.0212092	0.0325575	0.514764	-0.085022	0.0426035	0.979014	0.918492	1.04352
C-C motif chemokine 25 levels || id:ebi-IPs91-GCST90274768	Crohn's disease	Simple mode	23	0.00559341	0.138864	0.968233	-0.26658	0.277767	1.00561	0.765995	1.32018
C-C motif chemokine 25 levels || id:ebi-IPs91-GCST90274768	Crohn's disease	Weighted mode	23	-0.00348728	0.0291748	0.90594	-0.0606698	0.0536953	0.996519	0.941134	1.05516
C-C motif chemokine 28 levels || id:ebi-IPs91-GCST90274769	Crohn's disease	MR Egger	17	0.236664	0.418126	0.579756	-0.582862	1.05619	1.26702	0.558298	2.8754
C-C motif chemokine 28 levels || id:ebi-IPs91-GCST90274769	Crohn's disease	Weighted median	17	0.0234422	0.10434	0.822235	-0.181065	0.227949	1.02372	0.834381	1.25602
C-C motif chemokine 28 levels || id:ebi-IPs91-GCST90274769	Crohn's disease	Inverse variance weighted	17	-0.167167	0.19347	0.387564	-0.546369	0.212035	0.846058	0.579049	1.23619
C-C motif chemokine 28 levels || id:ebi-IPs91-GCST90274769	Crohn's disease	Simple mode	17	-0.0319486	0.167621	0.851237	-0.360486	0.296589	0.968556	0.697337	1.34526
C-C motif chemokine 28 levels || id:ebi-IPs91-GCST90274769	Crohn's disease	Weighted mode	17	-0.0222859	0.151276	0.88472	-0.318786	0.274215	0.977961	0.727031	1.3155
C-C motif chemokine 4 levels || id:ebi-IPs91-GCST90274770	Crohn's disease	MR Egger	15	-0.0235416	0.0560696	0.681441	-0.133438	0.0863548	0.976733	0.875082	1.09019
C-C motif chemokine 4 levels || id:ebi-IPs91-GCST90274770	Crohn's disease	Weighted median	15	-0.008872	0.0391047	0.820518	-0.0855171	0.0677732	0.991167	0.918037	1.07012
C-C motif chemokine 4 levels || id:ebi-IPs91-GCST90274770	Crohn's disease	Inverse variance weighted	15	0.000945735	0.0385347	0.98042	-0.0745822	0.0764737	1.00095	0.928131	1.07947
C-C motif chemokine 4 levels || id:ebi-IPs91-GCST90274770	Crohn's disease	Simple mode	15	0.0123962	0.101004	0.904066	-0.185571	0.210363	1.01247	0.83063	1.23413
C-C motif chemokine 4 levels || id:ebi-IPs91-GCST90274770	Crohn's disease	Weighted mode	15	-0.00941958	0.0360821	0.797847	-0.0801405	0.0613013	0.990625	0.922987	1.06322
Natural killer cell receptor 2B4 levels || id:ebi-IPs91-GCST90274771	Crohn's disease	MR Egger	19	-0.12283	0.20494	0.556848	-0.524513	0.278853	0.884414	0.591844	1.32161
Natural killer cell receptor 2B4 levels || id:ebi-IPs91-GCST90274771	Crohn's disease	Weighted median	19	-0.129605	0.071161	0.0685628	-0.26908	0.00987077	0.878443	0.764082	1.00992
Natural killer cell receptor 2B4 levels || id:ebi-IPs91-GCST90274771	Crohn's disease	Inverse variance weighted	19	-0.0280476	0.0928704	0.762646	-0.210074	0.153978	0.972342	0.810525	1.16647
Natural killer cell receptor 2B4 levels || id:ebi-IPs91-GCST90274771	Crohn's disease	Simple mode	19	-0.130929	0.183861	0.485529	-0.491297	0.22944	0.87728	0.611832	1.2579
Natural killer cell receptor 2B4 levels || id:ebi-IPs91-GCST90274771	Crohn's disease	Weighted mode	19	-0.124884	0.0813618	0.142192	-0.284354	0.0345846	0.882599	0.752501	1.03519
CD40L receptor levels || id:ebi-IPs91-GCST90274772	Crohn's disease	MR Egger	12	-0.192912	0.0484539	0.00259528	-0.287882	-0.0979426	0.824554	0.74985	0.906701
CD40L receptor levels || id:ebi-IPs91-GCST90274772	Crohn's disease	Weighted median	12	-0.206275	0.0402197	2.91746e-07	-0.285106	-0.127444	0.813609	0.751935	0.880342
CD40L receptor levels || id:ebi-IPs91-GCST90274772	Crohn's disease	Inverse variance weighted	12	-0.203231	0.0356708	1.21633e-08	-0.273146	-0.133317	0.816089	0.760982	0.875188
CD40L receptor levels || id:ebi-IPs91-GCST90274772	Crohn's disease	Simple mode	12	-0.150401	0.116529	0.223285	-0.378799	0.0779963	0.860363	0.684683	1.08112
CD40L receptor levels || id:ebi-IPs91-GCST90274772	Crohn's disease	Weighted mode	12	-0.204697	0.0391973	0.000284527	-0.281524	-0.12787	0.814894	0.754633	0.879968
T-cell surface glycoprotein CD5 levels || id:ebi-IPs91-GCST90274773	Crohn's disease	MR Egger	19	0.316682	0.30243	0.309702	-0.276081	0.909445	1.37257	0.758752	2.48294
T-cell surface glycoprotein CD5 levels || id:ebi-IPs91-GCST90274773	Crohn's disease	Weighted median	19	0.220253	0.100906	0.0290545	0.0224765	0.418029	1.24639	1.02273	1.51897
T-cell surface glycoprotein CD5 levels || id:ebi-IPs91-GCST90274773	Crohn's disease	Inverse variance weighted	19	0.222274	0.112268	0.0477209	0.00222798	0.44232	1.24891	1.00223	1.55631
T-cell surface glycoprotein CD5 levels || id:ebi-IPs91-GCST90274773	Crohn's disease	Simple mode	19	0.245346	0.188151	0.208668	-0.123429	0.614122	1.27806	0.883884	1.84803
T-cell surface glycoprotein CD5 levels || id:ebi-IPs91-GCST90274773	Crohn's disease	Weighted mode	19	0.405236	0.159544	0.0205253	0.092531	0.717942	1.49966	1.09695	2.05021
T-cell surface glycoprotein CD6 isoform levels || id:ebi-IPs91-GCST90274774	Crohn's disease	MR Egger	12	0.0292629	0.0515705	0.582932	-0.0718152	0.130341	1.0297	0.930703	1.13922
T-cell surface glycoprotein CD6 isoform levels || id:ebi-IPs91-GCST90274774	Crohn's disease	Weighted median	12	0.0709429	0.0316989	0.0252198	0.00881294	0.133073	1.07352	1.00885	1.14233
T-cell surface glycoprotein CD6 isoform levels || id:ebi-IPs91-GCST90274774	Crohn's disease	Inverse variance weighted	12	0.101598	0.0420053	0.0155763	0.0192676	0.183928	1.10694	1.01945	1.20193
T-cell surface glycoprotein CD6 isoform levels || id:ebi-IPs91-GCST90274774	Crohn's disease	Simple mode	12	0.0684844	0.0959997	0.490468	-0.119675	0.256644	1.07088	0.887209	1.29258
T-cell surface glycoprotein CD6 isoform levels || id:ebi-IPs91-GCST90274774	Crohn's disease	Weighted mode	12	0.0718251	0.0319375	0.0459763	0.00922759	0.134423	1.07447	1.00927	1.14388
CUB domain-containing protein 1 levels || id:ebi-IPs91-GCST90274775	Crohn's disease	MR Egger	18	-0.300752	0.223086	0.19639	-0.738001	0.136497	0.740261	0.478069	1.14625
CUB domain-containing protein 1 levels || id:ebi-IPs91-GCST90274775	Crohn's disease	Weighted median	18	-0.105439	0.0858284	0.219265	-0.273662	0.0627847	0.899929	0.760589	1.0648
CUB domain-containing protein 1 levels || id:ebi-IPs91-GCST90274775	Crohn's disease	Inverse variance weighted	18	-0.0827905	0.0906779	0.361233	-0.260519	0.0949382	0.920544	0.770651	1.09959
CUB domain-containing protein 1 levels || id:ebi-IPs91-GCST90274775	Crohn's disease	Simple mode	18	-0.19987	0.153254	0.209555	-0.500247	0.100507	0.818837	0.606381	1.10573
CUB domain-containing protein 1 levels || id:ebi-IPs91-GCST90274775	Crohn's disease	Weighted mode	18	-0.138387	0.104845	0.204362	-0.343883	0.0671097	0.870762	0.709012	1.06941
Macrophage colony-stimulating factor 1 levels || id:ebi-IPs91-GCST90274776	Crohn's disease	MR Egger	13	0.488134	0.376856	0.221748	-0.250504	1.22677	1.62927	0.778408	3.4102
Macrophage colony-stimulating factor 1 levels || id:ebi-IPs91-GCST90274776	Crohn's disease	Weighted median	13	0.173453	0.08343	0.0376152	0.0099301	0.336976	1.1894	1.00998	1.40071
Macrophage colony-stimulating factor 1 levels || id:ebi-IPs91-GCST90274776	Crohn's disease	Inverse variance weighted	13	0.0556125	0.137882	0.686701	-0.214635	0.32586	1.05719	0.806836	1.38522
Macrophage colony-stimulating factor 1 levels || id:ebi-IPs91-GCST90274776	Crohn's disease	Simple mode	13	0.140226	0.159956	0.397885	-0.173288	0.453741	1.15053	0.840895	1.57419
Macrophage colony-stimulating factor 1 levels || id:ebi-IPs91-GCST90274776	Crohn's disease	Weighted mode	13	0.149062	0.0889613	0.11966	-0.0253025	0.323426	1.16074	0.975015	1.38185
Cystatin D levels || id:ebi-IPs91-GCST90274777	Crohn's disease	MR Egger	32	-0.0712014	0.035587	0.0545378	-0.140952	-0.00145081	0.931274	0.868531	0.99855
Cystatin D levels || id:ebi-IPs91-GCST90274777	Crohn's disease	Weighted median	32	-0.0690113	0.0322165	0.0321844	-0.132156	-0.00586703	0.933316	0.876205	0.99415
Cystatin D levels || id:ebi-IPs91-GCST90274777	Crohn's disease	Inverse variance weighted	32	-0.0494239	0.026569	0.0628559	-0.101499	0.00265133	0.951778	0.903482	1.00265
Cystatin D levels || id:ebi-IPs91-GCST90274777	Crohn's disease	Simple mode	32	0.0820919	0.110082	0.461444	-0.133668	0.297852	1.08556	0.874881	1.34696
Cystatin D levels || id:ebi-IPs91-GCST90274777	Crohn's disease	Weighted mode	32	-0.0708847	0.0328483	0.0387938	-0.135267	-0.00650207	0.931569	0.873482	0.993519
Fractalkine levels || id:ebi-IPs91-GCST90274778	Crohn's disease	MR Egger	17	0.509728	0.369065	0.187468	-0.213639	1.23309	1.66484	0.80764	3.43183
Fractalkine levels || id:ebi-IPs91-GCST90274778	Crohn's disease	Weighted median	17	-0.0613438	0.111922	0.583626	-0.28071	0.158022	0.9405	0.755247	1.17119
Fractalkine levels || id:ebi-IPs91-GCST90274778	Crohn's disease	Inverse variance weighted	17	-0.0707317	0.137926	0.608074	-0.341066	0.199603	0.931712	0.711012	1.22092
Fractalkine levels || id:ebi-IPs91-GCST90274778	Crohn's disease	Simple mode	17	-0.0867283	0.218629	0.696835	-0.515241	0.341784	0.916926	0.597357	1.40746
Fractalkine levels || id:ebi-IPs91-GCST90274778	Crohn's disease	Weighted mode	17	-0.0797612	0.206565	0.704486	-0.484629	0.325106	0.923337	0.615926	1.38418
C-X-C motif chemokine 1 levels || id:ebi-IPs91-GCST90274779	Crohn's disease	MR Egger	9	-0.0281324	0.119235	0.820233	-0.261833	0.205568	0.97226	0.76964	1.22822
C-X-C motif chemokine 1 levels || id:ebi-IPs91-GCST90274779	Crohn's disease	Weighted median	9	0.0349445	0.0604378	0.563136	-0.0835136	0.153403	1.03556	0.919879	1.16579
C-X-C motif chemokine 1 levels || id:ebi-IPs91-GCST90274779	Crohn's disease	Inverse variance weighted	9	0.0781177	0.0799427	0.328485	-0.07857	0.234805	1.08125	0.924437	1.26466
C-X-C motif chemokine 1 levels || id:ebi-IPs91-GCST90274779	Crohn's disease	Simple mode	9	0.412226	0.224263	0.10334	-0.0273297	0.851781	1.51018	0.97304	2.34382
C-X-C motif chemokine 1 levels || id:ebi-IPs91-GCST90274779	Crohn's disease	Weighted mode	9	0.0289528	0.0617262	0.651549	-0.0920306	0.149936	1.02938	0.912077	1.16176
C-X-C motif chemokine 10 levels || id:ebi-IPs91-GCST90274780	Crohn's disease	MR Egger	21	-0.0356001	0.183719	0.848409	-0.395688	0.324488	0.965026	0.673216	1.38332
C-X-C motif chemokine 10 levels || id:ebi-IPs91-GCST90274780	Crohn's disease	Weighted median	21	-0.0978128	0.0768619	0.203168	-0.248462	0.0528366	0.906819	0.779999	1.05426
C-X-C motif chemokine 10 levels || id:ebi-IPs91-GCST90274780	Crohn's disease	Inverse variance weighted	21	0.00817734	0.101994	0.936098	-0.191731	0.208086	1.00821	0.825529	1.23132
C-X-C motif chemokine 10 levels || id:ebi-IPs91-GCST90274780	Crohn's disease	Simple mode	21	-0.110371	0.119929	0.368384	-0.345432	0.12469	0.895502	0.707915	1.1328
C-X-C motif chemokine 10 levels || id:ebi-IPs91-GCST90274780	Crohn's disease	Weighted mode	21	-0.140126	0.0801982	0.0959336	-0.297314	0.0170625	0.869249	0.74281	1.01721
C-X-C motif chemokine 11 levels || id:ebi-IPs91-GCST90274781	Crohn's disease	MR Egger	21	0.22533	0.169659	0.199869	-0.107202	0.557861	1.25274	0.898344	1.74693
C-X-C motif chemokine 11 levels || id:ebi-IPs91-GCST90274781	Crohn's disease	Weighted median	21	0.133546	0.0781775	0.0875925	-0.0196822	0.286774	1.14287	0.98051	1.33212
C-X-C motif chemokine 11 levels || id:ebi-IPs91-GCST90274781	Crohn's disease	Inverse variance weighted	21	0.105746	0.0713035	0.138063	-0.0340088	0.245501	1.11154	0.966563	1.27826
C-X-C motif chemokine 11 levels || id:ebi-IPs91-GCST90274781	Crohn's disease	Simple mode	21	0.0711185	0.166549	0.673931	-0.255317	0.397554	1.07371	0.774671	1.48818
C-X-C motif chemokine 11 levels || id:ebi-IPs91-GCST90274781	Crohn's disease	Weighted mode	21	0.12671	0.0943209	0.194192	-0.0581594	0.311579	1.13509	0.9435	1.36558
C-X-C motif chemokine 5 levels || id:ebi-IPs91-GCST90274782	Crohn's disease	MR Egger	11	-0.0559587	0.0733064	0.464791	-0.199639	0.0877219	0.945578	0.819026	1.09168
C-X-C motif chemokine 5 levels || id:ebi-IPs91-GCST90274782	Crohn's disease	Weighted median	11	-0.0566445	0.0469785	0.227912	-0.148722	0.0354333	0.94493	0.861808	1.03607
C-X-C motif chemokine 5 levels || id:ebi-IPs91-GCST90274782	Crohn's disease	Inverse variance weighted	11	-0.0747966	0.0492731	0.129014	-0.171372	0.0217787	0.927932	0.842508	1.02202
C-X-C motif chemokine 5 levels || id:ebi-IPs91-GCST90274782	Crohn's disease	Simple mode	11	-0.174166	0.119638	0.176121	-0.408658	0.0603249	0.840157	0.664542	1.06218
C-X-C motif chemokine 5 levels || id:ebi-IPs91-GCST90274782	Crohn's disease	Weighted mode	11	-0.0523254	0.0503702	0.323356	-0.151051	0.0464002	0.94902	0.859804	1.04749
C-X-C motif chemokine 6 levels || id:ebi-IPs91-GCST90274783	Crohn's disease	MR Egger	11	-0.140535	0.0472698	0.0156251	-0.233184	-0.0478863	0.868893	0.792008	0.953242
C-X-C motif chemokine 6 levels || id:ebi-IPs91-GCST90274783	Crohn's disease	Weighted median	11	-0.0244383	0.0350456	0.485597	-0.0931276	0.044251	0.975858	0.911077	1.04524
C-X-C motif chemokine 6 levels || id:ebi-IPs91-GCST90274783	Crohn's disease	Inverse variance weighted	11	0.0219198	0.0600845	0.715249	-0.0958459	0.139686	1.02216	0.908604	1.14991
C-X-C motif chemokine 6 levels || id:ebi-IPs91-GCST90274783	Crohn's disease	Simple mode	11	-0.0082337	0.124644	0.948634	-0.252535	0.236068	0.9918	0.776829	1.26626
C-X-C motif chemokine 6 levels || id:ebi-IPs91-GCST90274783	Crohn's disease	Weighted mode	11	-0.0236512	0.0370239	0.537303	-0.0962182	0.0489157	0.976626	0.908266	1.05013
C-X-C motif chemokine 9 levels || id:ebi-IPs91-GCST90274784	Crohn's disease	MR Egger	19	0.32041	0.213551	0.151857	-0.0981501	0.73897	1.37769	0.906513	2.09378
C-X-C motif chemokine 9 levels || id:ebi-IPs91-GCST90274784	Crohn's disease	Weighted median	19	0.28871	0.0913862	0.00158189	0.109593	0.467827	1.3347	1.11582	1.59652
C-X-C motif chemokine 9 levels || id:ebi-IPs91-GCST90274784	Crohn's disease	Inverse variance weighted	19	0.259769	0.0853143	0.00232803	0.0925525	0.426984	1.29663	1.09697	1.53263
C-X-C motif chemokine 9 levels || id:ebi-IPs91-GCST90274784	Crohn's disease	Simple mode	19	0.192402	0.202458	0.354531	-0.204416	0.58922	1.21216	0.815123	1.80258
C-X-C motif chemokine 9 levels || id:ebi-IPs91-GCST90274784	Crohn's disease	Weighted mode	19	0.344693	0.135534	0.0203865	0.0790463	0.610339	1.41156	1.08225	1.84106
Delta and Notch-like epidermal growth factor-related receptor levels || id:ebi-IPs91-GCST90274785	Crohn's disease	MR Egger	12	-0.23957	0.632022	0.712573	-1.47833	0.999194	0.786966	0.228017	2.71609
Delta and Notch-like epidermal growth factor-related receptor levels || id:ebi-IPs91-GCST90274785	Crohn's disease	Weighted median	12	-0.191039	0.107743	0.0762114	-0.402215	0.0201366	0.8261	0.668837	1.02034
Delta and Notch-like epidermal growth factor-related receptor levels || id:ebi-IPs91-GCST90274785	Crohn's disease	Inverse variance weighted	12	0.110412	0.207177	0.594077	-0.295654	0.516479	1.11674	0.744045	1.67612
Delta and Notch-like epidermal growth factor-related receptor levels || id:ebi-IPs91-GCST90274785	Crohn's disease	Simple mode	12	-0.220679	0.145728	0.158137	-0.506307	0.0649482	0.801974	0.602718	1.0671
Delta and Notch-like epidermal growth factor-related receptor levels || id:ebi-IPs91-GCST90274785	Crohn's disease	Weighted mode	12	-0.227834	0.130122	0.107756	-0.482872	0.0272043	0.796256	0.617009	1.02758
Protein S100-A12 levels || id:ebi-IPs91-GCST90274786	Crohn's disease	MR Egger	14	-0.0260406	0.184087	0.889855	-0.386852	0.33477	0.974296	0.679192	1.39762
Protein S100-A12 levels || id:ebi-IPs91-GCST90274786	Crohn's disease	Weighted median	14	-0.0321353	0.0872438	0.71262	-0.203133	0.138863	0.968376	0.81617	1.14897
Protein S100-A12 levels || id:ebi-IPs91-GCST90274786	Crohn's disease	Inverse variance weighted	14	0.0502274	0.0871338	0.564318	-0.120555	0.22101	1.05151	0.886429	1.24734
Protein S100-A12 levels || id:ebi-IPs91-GCST90274786	Crohn's disease	Simple mode	14	0.00531181	0.141012	0.970524	-0.271071	0.281695	1.00533	0.762562	1.32537
Protein S100-A12 levels || id:ebi-IPs91-GCST90274786	Crohn's disease	Weighted mode	14	-0.0753007	0.0984813	0.458154	-0.268324	0.117723	0.927465	0.76466	1.12493
Fibroblast growth factor 19 levels || id:ebi-IPs91-GCST90274787	Crohn's disease	MR Egger	19	-0.50981	0.220273	0.0334089	-0.941546	-0.0780742	0.60061	0.390024	0.924896
Fibroblast growth factor 19 levels || id:ebi-IPs91-GCST90274787	Crohn's disease	Weighted median	19	-0.189196	0.103749	0.0682125	-0.392543	0.0141513	0.827624	0.675337	1.01425
Fibroblast growth factor 19 levels || id:ebi-IPs91-GCST90274787	Crohn's disease	Inverse variance weighted	19	-0.229686	0.0912692	0.0118501	-0.408574	-0.0507982	0.794783	0.664598	0.95047
Fibroblast growth factor 19 levels || id:ebi-IPs91-GCST90274787	Crohn's disease	Simple mode	19	0.0600964	0.207264	0.775167	-0.346141	0.466334	1.06194	0.707413	1.59414
Fibroblast growth factor 19 levels || id:ebi-IPs91-GCST90274787	Crohn's disease	Weighted mode	19	-0.605043	0.1368	0.000328468	-0.873172	-0.336914	0.546051	0.417625	0.71397
Fibroblast growth factor 21 levels || id:ebi-IPs91-GCST90274788	Crohn's disease	MR Egger	14	0.422857	0.216427	0.0744316	-0.0013394	0.847053	1.52632	0.998661	2.33276
Fibroblast growth factor 21 levels || id:ebi-IPs91-GCST90274788	Crohn's disease	Weighted median	14	0.278098	0.0890781	0.00179651	0.103505	0.452692	1.32062	1.10905	1.57254
Fibroblast growth factor 21 levels || id:ebi-IPs91-GCST90274788	Crohn's disease	Inverse variance weighted	14	0.351557	0.0887536	7.46219e-05	0.1776	0.525514	1.42128	1.19435	1.69133
Fibroblast growth factor 21 levels || id:ebi-IPs91-GCST90274788	Crohn's disease	Simple mode	14	0.236242	0.157292	0.157011	-0.0720513	0.544535	1.26648	0.930483	1.72381
Fibroblast growth factor 21 levels || id:ebi-IPs91-GCST90274788	Crohn's disease	Weighted mode	14	0.280602	0.119612	0.0354931	0.0461638	0.515041	1.32393	1.04725	1.67371
Fibroblast growth factor 23 levels || id:ebi-IPs91-GCST90274789	Crohn's disease	MR Egger	12	0.091624	0.297068	0.764086	-0.490629	0.673877	1.09595	0.612241	1.96183
Fibroblast growth factor 23 levels || id:ebi-IPs91-GCST90274789	Crohn's disease	Weighted median	12	0.126817	0.112425	0.259314	-0.0935362	0.347171	1.13521	0.910705	1.41506
Fibroblast growth factor 23 levels || id:ebi-IPs91-GCST90274789	Crohn's disease	Inverse variance weighted	12	0.00619575	0.0994166	0.950307	-0.188661	0.201052	1.00621	0.828067	1.22269
Fibroblast growth factor 23 levels || id:ebi-IPs91-GCST90274789	Crohn's disease	Simple mode	12	0.247974	0.222027	0.287855	-0.1872	0.683147	1.28143	0.829278	1.9801
Fibroblast growth factor 23 levels || id:ebi-IPs91-GCST90274789	Crohn's disease	Weighted mode	12	0.247974	0.229356	0.302754	-0.201565	0.697512	1.28143	0.817451	2.00875
Fibroblast growth factor 5 levels || id:ebi-IPs91-GCST90274790	Crohn's disease	MR Egger	20	-0.0479488	0.0473901	0.325047	-0.140833	0.0449359	0.953183	0.868634	1.04596
Fibroblast growth factor 5 levels || id:ebi-IPs91-GCST90274790	Crohn's disease	Weighted median	20	-0.00952807	0.032426	0.76888	-0.0730831	0.054027	0.990517	0.929524	1.05551
Fibroblast growth factor 5 levels || id:ebi-IPs91-GCST90274790	Crohn's disease	Inverse variance weighted	20	-0.0229098	0.0338092	0.498011	-0.0891758	0.0433561	0.977351	0.914685	1.04431
Fibroblast growth factor 5 levels || id:ebi-IPs91-GCST90274790	Crohn's disease	Simple mode	20	0.018129	0.105656	0.865579	-0.188957	0.225215	1.01829	0.827822	1.25259
Fibroblast growth factor 5 levels || id:ebi-IPs91-GCST90274790	Crohn's disease	Weighted mode	20	-0.00637086	0.0333415	0.850491	-0.0717203	0.0589786	0.993649	0.930791	1.06075
Fms-related tyrosine kinase 3 ligand levels || id:ebi-IPs91-GCST90274791	Crohn's disease	MR Egger	25	0.114281	0.13404	0.402681	-0.148438	0.377	1.12107	0.862053	1.4579
Fms-related tyrosine kinase 3 ligand levels || id:ebi-IPs91-GCST90274791	Crohn's disease	Weighted median	25	0.0499217	0.0644567	0.438635	-0.0764134	0.176257	1.05119	0.926433	1.19274
Fms-related tyrosine kinase 3 ligand levels || id:ebi-IPs91-GCST90274791	Crohn's disease	Inverse variance weighted	25	-0.0297108	0.0814952	0.715431	-0.189441	0.13002	0.970726	0.827421	1.13885
Fms-related tyrosine kinase 3 ligand levels || id:ebi-IPs91-GCST90274791	Crohn's disease	Simple mode	25	0.105861	0.107651	0.335232	-0.105134	0.316857	1.11167	0.900204	1.37281
Fms-related tyrosine kinase 3 ligand levels || id:ebi-IPs91-GCST90274791	Crohn's disease	Weighted mode	25	0.057501	0.065648	0.389768	-0.0711691	0.186171	1.05919	0.931304	1.20463
Glial cell line-derived neurotrophic factor levels || id:ebi-IPs91-GCST90274792	Crohn's disease	MR Egger	11	-0.0060877	0.129723	0.963595	-0.260345	0.24817	0.993931	0.770786	1.28168
Glial cell line-derived neurotrophic factor levels || id:ebi-IPs91-GCST90274792	Crohn's disease	Weighted median	11	-0.0184137	0.0638058	0.772896	-0.143473	0.106646	0.981755	0.866344	1.11254
Glial cell line-derived neurotrophic factor levels || id:ebi-IPs91-GCST90274792	Crohn's disease	Inverse variance weighted	11	-0.0334887	0.0735524	0.648891	-0.177651	0.110674	0.967066	0.837234	1.11703
Glial cell line-derived neurotrophic factor levels || id:ebi-IPs91-GCST90274792	Crohn's disease	Simple mode	11	0.00975335	0.12213	0.937924	-0.229622	0.249129	1.0098	0.794834	1.28291
Glial cell line-derived neurotrophic factor levels || id:ebi-IPs91-GCST90274792	Crohn's disease	Weighted mode	11	-0.026135	0.0665884	0.702935	-0.156648	0.104378	0.974204	0.855005	1.11002
Hepatocyte growth factor levels || id:ebi-IPs91-GCST90274793	Crohn's disease	MR Egger	16	0.415826	0.163666	0.0235382	0.0950403	0.736612	1.51562	1.0997	2.08885
Hepatocyte growth factor levels || id:ebi-IPs91-GCST90274793	Crohn's disease	Weighted median	16	0.222703	0.0902355	0.0135862	0.0458416	0.399565	1.24945	1.04691	1.49118
Hepatocyte growth factor levels || id:ebi-IPs91-GCST90274793	Crohn's disease	Inverse variance weighted	16	0.167439	0.0838493	0.0458354	0.00309454	0.331784	1.18227	1.0031	1.39345
Hepatocyte growth factor levels || id:ebi-IPs91-GCST90274793	Crohn's disease	Simple mode	16	0.209632	0.142685	0.162439	-0.0700304	0.489295	1.23322	0.932365	1.63117
Hepatocyte growth factor levels || id:ebi-IPs91-GCST90274793	Crohn's disease	Weighted mode	16	0.21386	0.105269	0.0603059	0.00753282	0.420187	1.23845	1.00756	1.52225
Interferon gamma levels || id:ebi-IPs91-GCST90274794	Crohn's disease	MR Egger	8	-0.0367736	0.212326	0.868194	-0.452934	0.379386	0.963894	0.63576	1.46139
Interferon gamma levels || id:ebi-IPs91-GCST90274794	Crohn's disease	Weighted median	8	-0.120295	0.127327	0.344772	-0.369855	0.129265	0.886658	0.690834	1.13799
Interferon gamma levels || id:ebi-IPs91-GCST90274794	Crohn's disease	Inverse variance weighted	8	-0.0755267	0.108346	0.485747	-0.287884	0.136831	0.927255	0.749848	1.14663
Interferon gamma levels || id:ebi-IPs91-GCST90274794	Crohn's disease	Simple mode	8	-0.167608	0.208899	0.448734	-0.577049	0.241834	0.845686	0.561553	1.27358
Interferon gamma levels || id:ebi-IPs91-GCST90274794	Crohn's disease	Weighted mode	8	-0.159892	0.209277	0.469818	-0.570074	0.25029	0.852236	0.565483	1.2844
Interleukin-10 levels || id:ebi-IPs91-GCST90274795	Crohn's disease	MR Egger	15	-0.215418	0.286987	0.466251	-0.777912	0.347076	0.806204	0.459364	1.41492
Interleukin-10 levels || id:ebi-IPs91-GCST90274795	Crohn's disease	Weighted median	15	0.0770216	0.0975293	0.429687	-0.114136	0.268179	1.08007	0.892137	1.30758
Interleukin-10 levels || id:ebi-IPs91-GCST90274795	Crohn's disease	Inverse variance weighted	15	-0.104521	0.127161	0.411101	-0.353758	0.144715	0.900756	0.702045	1.15571
Interleukin-10 levels || id:ebi-IPs91-GCST90274795	Crohn's disease	Simple mode	15	0.203547	0.155507	0.211639	-0.101247	0.508341	1.22574	0.903709	1.66253
Interleukin-10 levels || id:ebi-IPs91-GCST90274795	Crohn's disease	Weighted mode	15	0.19324	0.120956	0.132449	-0.0438338	0.430314	1.21317	0.957113	1.53774
Interleukin-10 receptor subunit alpha levels || id:ebi-IPs91-GCST90274796	Crohn's disease	MR Egger	10	-0.126224	0.187544	0.519889	-0.493809	0.241362	0.881418	0.610297	1.27298
Interleukin-10 receptor subunit alpha levels || id:ebi-IPs91-GCST90274796	Crohn's disease	Weighted median	10	-0.127149	0.111264	0.253136	-0.345227	0.0909288	0.880602	0.70806	1.09519
Interleukin-10 receptor subunit alpha levels || id:ebi-IPs91-GCST90274796	Crohn's disease	Inverse variance weighted	10	-0.0211423	0.0942597	0.822525	-0.205891	0.163607	0.97908	0.813922	1.17775
Interleukin-10 receptor subunit alpha levels || id:ebi-IPs91-GCST90274796	Crohn's disease	Simple mode	10	-0.172991	0.215437	0.442674	-0.595247	0.249264	0.841145	0.551426	1.28308
Interleukin-10 receptor subunit alpha levels || id:ebi-IPs91-GCST90274796	Crohn's disease	Weighted mode	10	-0.191112	0.228948	0.425467	-0.639849	0.257626	0.82604	0.527372	1.29385
Interleukin-10 receptor subunit beta levels || id:ebi-IPs91-GCST90274797	Crohn's disease	MR Egger	15	0.0100668	0.0786937	0.900167	-0.144173	0.164306	1.01012	0.865738	1.17858
Interleukin-10 receptor subunit beta levels || id:ebi-IPs91-GCST90274797	Crohn's disease	Weighted median	15	0.00891171	0.0389401	0.81898	-0.067411	0.0852344	1.00895	0.934811	1.08897
Interleukin-10 receptor subunit beta levels || id:ebi-IPs91-GCST90274797	Crohn's disease	Inverse variance weighted	15	0.0274808	0.0521701	0.598364	-0.0747726	0.129734	1.02786	0.927954	1.13853
Interleukin-10 receptor subunit beta levels || id:ebi-IPs91-GCST90274797	Crohn's disease	Simple mode	15	-0.0384902	0.133342	0.777074	-0.299841	0.222861	0.962241	0.740936	1.24965
Interleukin-10 receptor subunit beta levels || id:ebi-IPs91-GCST90274797	Crohn's disease	Weighted mode	15	0.00963788	0.0410013	0.817563	-0.0707246	0.0900004	1.00968	0.931718	1.09417
Interleukin-12 subunit beta levels || id:ebi-IPs91-GCST90274798	Crohn's disease	MR Egger	22	0.275983	0.0877484	0.00509466	0.103996	0.44797	1.31782	1.1096	1.56513
Interleukin-12 subunit beta levels || id:ebi-IPs91-GCST90274798	Crohn's disease	Weighted median	22	0.324172	0.0389744	8.97948e-17	0.247782	0.400562	1.38288	1.28118	1.49266
Interleukin-12 subunit beta levels || id:ebi-IPs91-GCST90274798	Crohn's disease	Inverse variance weighted	22	0.225515	0.0574457	8.64783e-05	0.112921	0.338108	1.25297	1.11954	1.40229
Interleukin-12 subunit beta levels || id:ebi-IPs91-GCST90274798	Crohn's disease	Simple mode	22	0.127734	0.201604	0.53319	-0.26741	0.522877	1.13625	0.76536	1.68687
Interleukin-12 subunit beta levels || id:ebi-IPs91-GCST90274798	Crohn's disease	Weighted mode	22	0.318975	0.0397881	7.96205e-08	0.240991	0.39696	1.37572	1.27251	1.4873
Interleukin-13 levels || id:ebi-IPs91-GCST90274799	Crohn's disease	MR Egger	11	0.289004	0.193536	0.169566	-0.0903266	0.668335	1.3351	0.913633	1.95099
Interleukin-13 levels || id:ebi-IPs91-GCST90274799	Crohn's disease	Weighted median	11	0.0701467	0.10157	0.489802	-0.12893	0.269224	1.07267	0.879035	1.30895
Interleukin-13 levels || id:ebi-IPs91-GCST90274799	Crohn's disease	Inverse variance weighted	11	0.0682917	0.0750946	0.363135	-0.0788938	0.215477	1.07068	0.924138	1.24045
Interleukin-13 levels || id:ebi-IPs91-GCST90274799	Crohn's disease	Simple mode	11	0.075786	0.167597	0.660782	-0.252705	0.404277	1.07873	0.776697	1.49822
Interleukin-13 levels || id:ebi-IPs91-GCST90274799	Crohn's disease	Weighted mode	11	0.0486243	0.160344	0.767914	-0.265649	0.362898	1.04983	0.766708	1.43749
Interleukin-15 receptor subunit alpha levels || id:ebi-IPs91-GCST90274800	Crohn's disease	MR Egger	9	-0.0993974	0.177401	0.592747	-0.447103	0.248308	0.905383	0.639478	1.28185
Interleukin-15 receptor subunit alpha levels || id:ebi-IPs91-GCST90274800	Crohn's disease	Weighted median	9	-0.00687106	0.0408009	0.866265	-0.0868408	0.0730987	0.993152	0.916823	1.07584
Interleukin-15 receptor subunit alpha levels || id:ebi-IPs91-GCST90274800	Crohn's disease	Inverse variance weighted	9	-0.00909712	0.0947631	0.923522	-0.194833	0.176639	0.990944	0.822972	1.1932
Interleukin-15 receptor subunit alpha levels || id:ebi-IPs91-GCST90274800	Crohn's disease	Simple mode	9	-0.490184	0.22442	0.0604624	-0.930047	-0.0503217	0.612514	0.394535	0.950923
Interleukin-15 receptor subunit alpha levels || id:ebi-IPs91-GCST90274800	Crohn's disease	Weighted mode	9	-0.00671665	0.0378494	0.86356	-0.0809014	0.0674681	0.993306	0.922285	1.0698
Interleukin-17A levels || id:ebi-IPs91-GCST90274801	Crohn's disease	MR Egger	10	-0.221481	0.213145	0.329138	-0.639246	0.196284	0.801331	0.52769	1.21687
Interleukin-17A levels || id:ebi-IPs91-GCST90274801	Crohn's disease	Weighted median	10	-0.121333	0.11699	0.29968	-0.350634	0.107968	0.885739	0.704241	1.11401
Interleukin-17A levels || id:ebi-IPs91-GCST90274801	Crohn's disease	Inverse variance weighted	10	-0.0493078	0.0914577	0.589796	-0.228565	0.129949	0.951888	0.795675	1.13877
Interleukin-17A levels || id:ebi-IPs91-GCST90274801	Crohn's disease	Simple mode	10	-0.21456	0.201524	0.314747	-0.609548	0.180427	0.806896	0.543596	1.19773
Interleukin-17A levels || id:ebi-IPs91-GCST90274801	Crohn's disease	Weighted mode	10	-0.207446	0.195755	0.316882	-0.591126	0.176234	0.812657	0.553704	1.19272
Interleukin-17C levels || id:ebi-IPs91-GCST90274802	Crohn's disease	MR Egger	15	-0.154643	0.178796	0.402765	-0.505084	0.195797	0.856721	0.603455	1.21628
Interleukin-17C levels || id:ebi-IPs91-GCST90274802	Crohn's disease	Weighted median	15	0.0273317	0.085003	0.747802	-0.139274	0.193938	1.02771	0.86999	1.21402
Interleukin-17C levels || id:ebi-IPs91-GCST90274802	Crohn's disease	Inverse variance weighted	15	-0.017958	0.0624151	0.773562	-0.140292	0.104376	0.982202	0.869105	1.11002
Interleukin-17C levels || id:ebi-IPs91-GCST90274802	Crohn's disease	Simple mode	15	0.0105012	0.115848	0.929058	-0.216561	0.237564	1.01056	0.805283	1.26816
Interleukin-17C levels || id:ebi-IPs91-GCST90274802	Crohn's disease	Weighted mode	15	0.0283944	0.111377	0.802476	-0.189904	0.246692	1.0288	0.827039	1.27979
Interleukin-18 levels || id:ebi-IPs91-GCST90274803	Crohn's disease	MR Egger	13	0.0226888	0.174747	0.899039	-0.319816	0.365193	1.02295	0.726283	1.44079
Interleukin-18 levels || id:ebi-IPs91-GCST90274803	Crohn's disease	Weighted median	13	0.123884	0.0696064	0.0751118	-0.0125444	0.260313	1.13188	0.987534	1.29734
Interleukin-18 levels || id:ebi-IPs91-GCST90274803	Crohn's disease	Inverse variance weighted	13	0.12907	0.0758664	0.0888899	-0.0196279	0.277768	1.13777	0.980563	1.32018
Interleukin-18 levels || id:ebi-IPs91-GCST90274803	Crohn's disease	Simple mode	13	0.161346	0.136163	0.258975	-0.105534	0.428226	1.17509	0.899844	1.53453
Interleukin-18 levels || id:ebi-IPs91-GCST90274803	Crohn's disease	Weighted mode	13	0.151418	0.0681362	0.0462482	0.017871	0.284965	1.16348	1.01803	1.32972
Interleukin-18 receptor 1 levels || id:ebi-IPs91-GCST90274804	Crohn's disease	MR Egger	17	0.16715	0.0450705	0.00210161	0.0788117	0.255488	1.18193	1.082	1.29109
Interleukin-18 receptor 1 levels || id:ebi-IPs91-GCST90274804	Crohn's disease	Weighted median	17	0.134551	0.033341	5.44671e-05	0.0692021	0.199899	1.14402	1.07165	1.22128
Interleukin-18 receptor 1 levels || id:ebi-IPs91-GCST90274804	Crohn's disease	Inverse variance weighted	17	0.120206	0.030849	9.7562e-05	0.0597415	0.18067	1.12773	1.06156	1.19802
Interleukin-18 receptor 1 levels || id:ebi-IPs91-GCST90274804	Crohn's disease	Simple mode	17	0.23336	0.100199	0.0332913	0.0369695	0.429751	1.26284	1.03766	1.53687
Interleukin-18 receptor 1 levels || id:ebi-IPs91-GCST90274804	Crohn's disease	Weighted mode	17	0.136074	0.0336869	0.000950094	0.0700472	0.2021	1.14577	1.07256	1.22397
Interleukin-1-alpha levels || id:ebi-IPs91-GCST90274805	Crohn's disease	MR Egger	11	-0.362084	0.214692	0.125971	-0.782879	0.0587121	0.696224	0.457088	1.06047
Interleukin-1-alpha levels || id:ebi-IPs91-GCST90274805	Crohn's disease	Weighted median	11	-0.0546474	0.120428	0.649988	-0.290685	0.181391	0.946819	0.747751	1.19888
Interleukin-1-alpha levels || id:ebi-IPs91-GCST90274805	Crohn's disease	Inverse variance weighted	11	-0.112852	0.120004	0.347013	-0.34806	0.122356	0.893283	0.706057	1.13016
Interleukin-1-alpha levels || id:ebi-IPs91-GCST90274805	Crohn's disease	Simple mode	11	0.0739011	0.230229	0.754826	-0.377347	0.525149	1.0767	0.685678	1.69071
Interleukin-1-alpha levels || id:ebi-IPs91-GCST90274805	Crohn's disease	Weighted mode	11	-0.316747	0.148074	0.0581214	-0.606971	-0.0265226	0.728515	0.544999	0.973826
Interleukin-2 levels || id:ebi-IPs91-GCST90274806	Crohn's disease	MR Egger	12	-0.0628561	0.207686	0.768359	-0.469921	0.344208	0.939079	0.625052	1.41087
Interleukin-2 levels || id:ebi-IPs91-GCST90274806	Crohn's disease	Weighted median	12	-0.0896761	0.104905	0.392645	-0.29529	0.115938	0.914227	0.744316	1.12293
Interleukin-2 levels || id:ebi-IPs91-GCST90274806	Crohn's disease	Inverse variance weighted	12	-0.0643055	0.0781414	0.410543	-0.217463	0.0888516	0.937718	0.804558	1.09292
Interleukin-2 levels || id:ebi-IPs91-GCST90274806	Crohn's disease	Simple mode	12	-0.177843	0.160608	0.291785	-0.492634	0.136948	0.837074	0.611015	1.14677
Interleukin-2 levels || id:ebi-IPs91-GCST90274806	Crohn's disease	Weighted mode	12	-0.168581	0.171966	0.347999	-0.505635	0.168472	0.844863	0.603123	1.1835
Interleukin-20 levels || id:ebi-IPs91-GCST90274807	Crohn's disease	MR Egger	12	-0.175258	0.155519	0.28609	-0.480076	0.12956	0.83924	0.618736	1.13833
Interleukin-20 levels || id:ebi-IPs91-GCST90274807	Crohn's disease	Weighted median	12	-0.155406	0.100529	0.122132	-0.352442	0.0416301	0.856067	0.702969	1.04251
Interleukin-20 levels || id:ebi-IPs91-GCST90274807	Crohn's disease	Inverse variance weighted	12	-0.0448089	0.0799796	0.575306	-0.201569	0.111951	0.95618	0.817447	1.11846
Interleukin-20 levels || id:ebi-IPs91-GCST90274807	Crohn's disease	Simple mode	12	-0.165162	0.164404	0.336673	-0.487395	0.157071	0.847756	0.614225	1.17008
Interleukin-20 levels || id:ebi-IPs91-GCST90274807	Crohn's disease	Weighted mode	12	-0.159113	0.146223	0.299795	-0.445711	0.127485	0.8529	0.640369	1.13597
Interleukin-20 receptor subunit alpha levels || id:ebi-IPs91-GCST90274808	Crohn's disease	MR Egger	7	-0.0617773	0.305518	0.847726	-0.660592	0.537038	0.940092	0.516545	1.71093
Interleukin-20 receptor subunit alpha levels || id:ebi-IPs91-GCST90274808	Crohn's disease	Weighted median	7	-0.0457041	0.1285	0.722085	-0.297565	0.206157	0.955325	0.742624	1.22895
Interleukin-20 receptor subunit alpha levels || id:ebi-IPs91-GCST90274808	Crohn's disease	Inverse variance weighted	7	-0.107453	0.10296	0.296655	-0.309254	0.0943491	0.898119	0.733994	1.09894
Interleukin-20 receptor subunit alpha levels || id:ebi-IPs91-GCST90274808	Crohn's disease	Simple mode	7	0.109536	0.217884	0.633073	-0.317516	0.536587	1.11576	0.727955	1.71016
Interleukin-20 receptor subunit alpha levels || id:ebi-IPs91-GCST90274808	Crohn's disease	Weighted mode	7	0.0858799	0.22302	0.713461	-0.351239	0.522998	1.08968	0.703816	1.68708
Interleukin-22 receptor subunit alpha-1 levels || id:ebi-IPs91-GCST90274809	Crohn's disease	MR Egger	11	0.0686501	0.204996	0.745385	-0.333143	0.470443	1.07106	0.716668	1.6007
Interleukin-22 receptor subunit alpha-1 levels || id:ebi-IPs91-GCST90274809	Crohn's disease	Weighted median	11	0.0559138	0.113376	0.621892	-0.166303	0.278131	1.05751	0.846789	1.32066
Interleukin-22 receptor subunit alpha-1 levels || id:ebi-IPs91-GCST90274809	Crohn's disease	Inverse variance weighted	11	0.029729	0.105882	0.778882	-0.177799	0.237257	1.03018	0.837111	1.26777
Interleukin-22 receptor subunit alpha-1 levels || id:ebi-IPs91-GCST90274809	Crohn's disease	Simple mode	11	0.0592767	0.194678	0.767	-0.322292	0.440845	1.06107	0.724487	1.55402
Interleukin-22 receptor subunit alpha-1 levels || id:ebi-IPs91-GCST90274809	Crohn's disease	Weighted mode	11	0.0682854	0.198016	0.737351	-0.319825	0.456396	1.07067	0.726276	1.57837
Interleukin-24 levels || id:ebi-IPs91-GCST90274810	Crohn's disease	MR Egger	9	-0.179255	0.391029	0.660545	-0.945673	0.587163	0.835893	0.388418	1.79888
Interleukin-24 levels || id:ebi-IPs91-GCST90274810	Crohn's disease	Weighted median	9	0.002199	0.122341	0.985659	-0.23759	0.241988	1.0022	0.788526	1.27378
Interleukin-24 levels || id:ebi-IPs91-GCST90274810	Crohn's disease	Inverse variance weighted	9	0.110772	0.185004	0.549337	-0.251836	0.47338	1.11714	0.777372	1.60541
Interleukin-24 levels || id:ebi-IPs91-GCST90274810	Crohn's disease	Simple mode	9	-0.0371789	0.149554	0.809934	-0.330304	0.255946	0.963504	0.718705	1.29168
Interleukin-24 levels || id:ebi-IPs91-GCST90274810	Crohn's disease	Weighted mode	9	-0.0315961	0.138411	0.825157	-0.302881	0.239689	0.968898	0.738687	1.27085
Interleukin-2 receptor subunit beta levels || id:ebi-IPs91-GCST90274811	Crohn's disease	MR Egger	10	-0.0556543	0.179003	0.763814	-0.4065	0.295192	0.945866	0.665977	1.34338
Interleukin-2 receptor subunit beta levels || id:ebi-IPs91-GCST90274811	Crohn's disease	Weighted median	10	-0.0334596	0.105244	0.750541	-0.239737	0.172818	0.967094	0.786835	1.18865
Interleukin-2 receptor subunit beta levels || id:ebi-IPs91-GCST90274811	Crohn's disease	Inverse variance weighted	10	-0.0337122	0.0842767	0.689144	-0.198895	0.13147	0.96685	0.819636	1.1405
Interleukin-2 receptor subunit beta levels || id:ebi-IPs91-GCST90274811	Crohn's disease	Simple mode	10	-0.0648103	0.161725	0.697957	-0.381792	0.252172	0.937245	0.682637	1.28682
Interleukin-2 receptor subunit beta levels || id:ebi-IPs91-GCST90274811	Crohn's disease	Weighted mode	10	-0.0773105	0.155909	0.63187	-0.382892	0.228271	0.925602	0.681887	1.25643
Interleukin-33 levels || id:ebi-IPs91-GCST90274812	Crohn's disease	MR Egger	7	0.0337672	0.363389	0.929573	-0.678475	0.746009	1.03434	0.50739	2.10857
Interleukin-33 levels || id:ebi-IPs91-GCST90274812	Crohn's disease	Weighted median	7	0.0775093	0.135436	0.567122	-0.187945	0.342964	1.08059	0.82866	1.40912
Interleukin-33 levels || id:ebi-IPs91-GCST90274812	Crohn's disease	Inverse variance weighted	7	-0.0303739	0.114091	0.790065	-0.253992	0.193244	0.970083	0.775698	1.21318
Interleukin-33 levels || id:ebi-IPs91-GCST90274812	Crohn's disease	Simple mode	7	0.112082	0.192718	0.582021	-0.265644	0.489808	1.1186	0.766712	1.632
Interleukin-33 levels || id:ebi-IPs91-GCST90274812	Crohn's disease	Weighted mode	7	0.104796	0.177517	0.576504	-0.243138	0.45273	1.11048	0.784163	1.5726
Interleukin-4 levels || id:ebi-IPs91-GCST90274813	Crohn's disease	MR Egger	9	-0.0166811	0.217158	0.94092	-0.442311	0.408949	0.983457	0.64255	1.50523
Interleukin-4 levels || id:ebi-IPs91-GCST90274813	Crohn's disease	Weighted median	9	-0.0256795	0.100267	0.797866	-0.222204	0.170845	0.974647	0.800752	1.18631
Interleukin-4 levels || id:ebi-IPs91-GCST90274813	Crohn's disease	Inverse variance weighted	9	-0.0680624	0.0823561	0.408555	-0.22948	0.0933556	0.934202	0.794947	1.09785
Interleukin-4 levels || id:ebi-IPs91-GCST90274813	Crohn's disease	Simple mode	9	0.0157763	0.162175	0.924897	-0.302086	0.333638	1.0159	0.739275	1.39604
Interleukin-4 levels || id:ebi-IPs91-GCST90274813	Crohn's disease	Weighted mode	9	0.0157763	0.159093	0.923448	-0.296046	0.327599	1.0159	0.743753	1.38763
Interleukin-5 levels || id:ebi-IPs91-GCST90274814	Crohn's disease	MR Egger	10	-0.238792	0.222737	0.314957	-0.675356	0.197773	0.787579	0.508975	1.21869
Interleukin-5 levels || id:ebi-IPs91-GCST90274814	Crohn's disease	Weighted median	10	-0.0039707	0.115639	0.972608	-0.230623	0.222682	0.996037	0.794039	1.24942
Interleukin-5 levels || id:ebi-IPs91-GCST90274814	Crohn's disease	Inverse variance weighted	10	0.0366944	0.0913715	0.687982	-0.142394	0.215783	1.03738	0.86728	1.24083
Interleukin-5 levels || id:ebi-IPs91-GCST90274814	Crohn's disease	Simple mode	10	-0.0386738	0.196519	0.848361	-0.423851	0.346504	0.962065	0.654521	1.41411
Interleukin-5 levels || id:ebi-IPs91-GCST90274814	Crohn's disease	Weighted mode	10	-0.0272859	0.191515	0.889844	-0.402655	0.348083	0.973083	0.668543	1.41635
Interleukin-6 levels || id:ebi-IPs91-GCST90274815	Crohn's disease	MR Egger	8	-0.318508	0.223537	0.204076	-0.756641	0.119626	0.727234	0.46924	1.12707
Interleukin-6 levels || id:ebi-IPs91-GCST90274815	Crohn's disease	Weighted median	8	-0.237662	0.0962913	0.013581	-0.426393	-0.0489312	0.788469	0.65286	0.952247
Interleukin-6 levels || id:ebi-IPs91-GCST90274815	Crohn's disease	Inverse variance weighted	8	-0.148111	0.108394	0.17181	-0.360563	0.0643417	0.862336	0.697283	1.06646
Interleukin-6 levels || id:ebi-IPs91-GCST90274815	Crohn's disease	Simple mode	8	0.0266113	0.243781	0.916138	-0.451199	0.504421	1.02697	0.636864	1.65603
Interleukin-6 levels || id:ebi-IPs91-GCST90274815	Crohn's disease	Weighted mode	8	-0.342818	0.0977131	0.0098804	-0.534336	-0.151301	0.709767	0.586058	0.859589
Interleukin-7 levels || id:ebi-IPs91-GCST90274816	Crohn's disease	MR Egger	13	0.301876	0.704375	0.676506	-1.0787	1.68245	1.35239	0.340038	5.37873
Interleukin-7 levels || id:ebi-IPs91-GCST90274816	Crohn's disease	Weighted median	13	0.284669	0.10984	0.00955087	0.0693834	0.499954	1.32932	1.07185	1.64865
Interleukin-7 levels || id:ebi-IPs91-GCST90274816	Crohn's disease	Inverse variance weighted	13	-0.0177956	0.270086	0.947466	-0.547164	0.511572	0.982362	0.578589	1.66791
Interleukin-7 levels || id:ebi-IPs91-GCST90274816	Crohn's disease	Simple mode	13	0.394715	0.189367	0.0591603	0.0235563	0.765874	1.48396	1.02384	2.15087
Interleukin-7 levels || id:ebi-IPs91-GCST90274816	Crohn's disease	Weighted mode	13	0.152618	0.14475	0.312484	-0.131091	0.436328	1.16488	0.877138	1.54702
Interleukin-8 levels || id:ebi-IPs91-GCST90274817	Crohn's disease	MR Egger	15	0.0504193	0.163827	0.763141	-0.270682	0.371521	1.05171	0.762859	1.44994
Interleukin-8 levels || id:ebi-IPs91-GCST90274817	Crohn's disease	Weighted median	15	0.168597	0.106134	0.112165	-0.0394246	0.376619	1.18364	0.961342	1.45735
Interleukin-8 levels || id:ebi-IPs91-GCST90274817	Crohn's disease	Inverse variance weighted	15	0.241482	0.0799799	0.00253371	0.0847215	0.398243	1.27313	1.08841	1.48921
Interleukin-8 levels || id:ebi-IPs91-GCST90274817	Crohn's disease	Simple mode	15	0.403815	0.212271	0.0778987	-0.0122366	0.819867	1.49753	0.987838	2.2702
Interleukin-8 levels || id:ebi-IPs91-GCST90274817	Crohn's disease	Weighted mode	15	0.194018	0.185524	0.313381	-0.169608	0.557644	1.21412	0.843995	1.74655
Latency-associated peptide transforming growth factor beta 1 levels || id:ebi-IPs91-GCST90274818	Crohn's disease	MR Egger	17	-0.13985	0.147694	0.358703	-0.42933	0.149631	0.869489	0.650945	1.16141
Latency-associated peptide transforming growth factor beta 1 levels || id:ebi-IPs91-GCST90274818	Crohn's disease	Weighted median	17	0.0292236	0.0944637	0.757045	-0.155925	0.214372	1.02965	0.855623	1.23908
Latency-associated peptide transforming growth factor beta 1 levels || id:ebi-IPs91-GCST90274818	Crohn's disease	Inverse variance weighted	17	0.076934	0.0905692	0.395631	-0.100582	0.25445	1.07997	0.904311	1.28975
Latency-associated peptide transforming growth factor beta 1 levels || id:ebi-IPs91-GCST90274818	Crohn's disease	Simple mode	17	0.0440774	0.1874	0.817033	-0.323226	0.411381	1.04506	0.72381	1.5089
Latency-associated peptide transforming growth factor beta 1 levels || id:ebi-IPs91-GCST90274818	Crohn's disease	Weighted mode	17	-0.0776395	0.104754	0.469337	-0.282958	0.127679	0.925298	0.753552	1.13619
Leukemia inhibitory factor levels || id:ebi-IPs91-GCST90274819	Crohn's disease	MR Egger	6	0.243223	0.434496	0.605492	-0.608389	1.09484	1.27535	0.544227	2.98869
Leukemia inhibitory factor levels || id:ebi-IPs91-GCST90274819	Crohn's disease	Weighted median	6	0.0108699	0.148848	0.941785	-0.280873	0.302613	1.01093	0.755124	1.35339
Leukemia inhibitory factor levels || id:ebi-IPs91-GCST90274819	Crohn's disease	Inverse variance weighted	6	-0.141703	0.159495	0.374303	-0.454314	0.170909	0.867879	0.634884	1.18638
Leukemia inhibitory factor levels || id:ebi-IPs91-GCST90274819	Crohn's disease	Simple mode	6	0.043646	0.218054	0.849241	-0.38374	0.471032	1.04461	0.681309	1.60165
Leukemia inhibitory factor levels || id:ebi-IPs91-GCST90274819	Crohn's disease	Weighted mode	6	0.043646	0.214024	0.846449	-0.375842	0.463134	1.04461	0.686711	1.58905
Leukemia inhibitory factor receptor levels || id:ebi-IPs91-GCST90274820	Crohn's disease	MR Egger	14	0.231502	0.126954	0.0932175	-0.0173286	0.480333	1.26049	0.982821	1.61661
Leukemia inhibitory factor receptor levels || id:ebi-IPs91-GCST90274820	Crohn's disease	Weighted median	14	0.0554207	0.0934344	0.55308	-0.127711	0.238552	1.05699	0.880108	1.26941
Leukemia inhibitory factor receptor levels || id:ebi-IPs91-GCST90274820	Crohn's disease	Inverse variance weighted	14	0.0772446	0.0678102	0.254649	-0.0556634	0.210153	1.08031	0.945857	1.23387
Leukemia inhibitory factor receptor levels || id:ebi-IPs91-GCST90274820	Crohn's disease	Simple mode	14	0.0212117	0.14178	0.883369	-0.256677	0.299101	1.02144	0.773618	1.34865
Leukemia inhibitory factor receptor levels || id:ebi-IPs91-GCST90274820	Crohn's disease	Weighted mode	14	0.0382186	0.133925	0.779854	-0.224274	0.300711	1.03896	0.799096	1.35082
Monocyte chemoattractant protein-1 levels || id:ebi-IPs91-GCST90274821	Crohn's disease	MR Egger	19	0.104771	0.203681	0.613605	-0.294445	0.503986	1.11046	0.744945	1.65531
Monocyte chemoattractant protein-1 levels || id:ebi-IPs91-GCST90274821	Crohn's disease	Weighted median	19	0.0643559	0.0757821	0.395757	-0.084177	0.212889	1.06647	0.919269	1.23725
Monocyte chemoattractant protein-1 levels || id:ebi-IPs91-GCST90274821	Crohn's disease	Inverse variance weighted	19	-0.0342212	0.108514	0.752488	-0.24691	0.178467	0.966358	0.781211	1.19538
Monocyte chemoattractant protein-1 levels || id:ebi-IPs91-GCST90274821	Crohn's disease	Simple mode	19	0.0877462	0.140947	0.541389	-0.18851	0.364002	1.09171	0.828192	1.43908
Monocyte chemoattractant protein-1 levels || id:ebi-IPs91-GCST90274821	Crohn's disease	Weighted mode	19	0.128195	0.0706935	0.086481	-0.0103644	0.266754	1.13677	0.989689	1.30572
Monocyte chemoattractant protein 2 levels || id:ebi-IPs91-GCST90274822	Crohn's disease	MR Egger	21	0.0559188	0.0482312	0.26066	-0.0386143	0.150452	1.05751	0.962122	1.16236
Monocyte chemoattractant protein 2 levels || id:ebi-IPs91-GCST90274822	Crohn's disease	Weighted median	21	0.0739933	0.0253533	0.00351732	0.0243009	0.123686	1.0768	1.0246	1.13166
Monocyte chemoattractant protein 2 levels || id:ebi-IPs91-GCST90274822	Crohn's disease	Inverse variance weighted	21	0.0589009	0.0395297	0.136213	-0.0185773	0.136379	1.06067	0.981594	1.14612
Monocyte chemoattractant protein 2 levels || id:ebi-IPs91-GCST90274822	Crohn's disease	Simple mode	21	-0.0303893	0.105693	0.77667	-0.237548	0.17677	0.970068	0.788559	1.19336
Monocyte chemoattractant protein 2 levels || id:ebi-IPs91-GCST90274822	Crohn's disease	Weighted mode	21	0.0629804	0.0257649	0.0238981	0.0124812	0.11348	1.06501	1.01256	1.12017
Monocyte chemoattractant protein-3 levels || id:ebi-IPs91-GCST90274823	Crohn's disease	MR Egger	18	-0.099147	0.167034	0.561095	-0.426533	0.228239	0.90561	0.652768	1.25639
Monocyte chemoattractant protein-3 levels || id:ebi-IPs91-GCST90274823	Crohn's disease	Weighted median	18	-0.0428888	0.0730448	0.557098	-0.186057	0.100279	0.958018	0.830227	1.10548
Monocyte chemoattractant protein-3 levels || id:ebi-IPs91-GCST90274823	Crohn's disease	Inverse variance weighted	18	0.0252161	0.0745679	0.73524	-0.120937	0.171369	1.02554	0.88609	1.18693
Monocyte chemoattractant protein-3 levels || id:ebi-IPs91-GCST90274823	Crohn's disease	Simple mode	18	-0.0977443	0.133526	0.474124	-0.359454	0.163966	0.906881	0.698057	1.17817
Monocyte chemoattractant protein-3 levels || id:ebi-IPs91-GCST90274823	Crohn's disease	Weighted mode	18	-0.108787	0.101707	0.299744	-0.308132	0.0905578	0.896921	0.734818	1.09478
Monocyte chemoattractant protein-4 levels || id:ebi-IPs91-GCST90274824	Crohn's disease	MR Egger	18	0.34183	0.274146	0.230383	-0.195497	0.879156	1.40752	0.822426	2.40887
Monocyte chemoattractant protein-4 levels || id:ebi-IPs91-GCST90274824	Crohn's disease	Weighted median	18	0.184187	0.0738654	0.0126471	0.0394113	0.328964	1.20224	1.0402	1.38953
Monocyte chemoattractant protein-4 levels || id:ebi-IPs91-GCST90274824	Crohn's disease	Inverse variance weighted	18	-0.00182795	0.134648	0.989168	-0.265738	0.262082	0.998174	0.76664	1.29963
Monocyte chemoattractant protein-4 levels || id:ebi-IPs91-GCST90274824	Crohn's disease	Simple mode	18	0.0854912	0.184752	0.649422	-0.276622	0.447605	1.08925	0.758341	1.56456
Monocyte chemoattractant protein-4 levels || id:ebi-IPs91-GCST90274824	Crohn's disease	Weighted mode	18	0.221173	0.081005	0.0142419	0.0624033	0.379943	1.24754	1.06439	1.4622
Macrophage inflammatory protein 1a levels || id:ebi-IPs91-GCST90274825	Crohn's disease	MR Egger	14	-0.122738	0.155612	0.445566	-0.427737	0.182262	0.884495	0.651983	1.19993
Macrophage inflammatory protein 1a levels || id:ebi-IPs91-GCST90274825	Crohn's disease	Weighted median	14	-0.0183278	0.0448749	0.682965	-0.106283	0.069627	0.981839	0.899171	1.07211
Macrophage inflammatory protein 1a levels || id:ebi-IPs91-GCST90274825	Crohn's disease	Inverse variance weighted	14	0.0682104	0.106756	0.522865	-0.141032	0.277453	1.07059	0.868461	1.31976
Macrophage inflammatory protein 1a levels || id:ebi-IPs91-GCST90274825	Crohn's disease	Simple mode	14	-0.0182172	0.0978907	0.855241	-0.210083	0.173649	0.981948	0.810517	1.18964
Macrophage inflammatory protein 1a levels || id:ebi-IPs91-GCST90274825	Crohn's disease	Weighted mode	14	-0.0182172	0.0438236	0.684413	-0.104111	0.067677	0.981948	0.901125	1.07002
Matrix metalloproteinase-1 levels || id:ebi-IPs91-GCST90274826	Crohn's disease	MR Egger	13	0.00122427	0.155148	0.993845	-0.302866	0.305314	1.00123	0.738698	1.35705
Matrix metalloproteinase-1 levels || id:ebi-IPs91-GCST90274826	Crohn's disease	Weighted median	13	0.00749175	0.0801809	0.925558	-0.149663	0.164646	1.00752	0.860998	1.17898
Matrix metalloproteinase-1 levels || id:ebi-IPs91-GCST90274826	Crohn's disease	Inverse variance weighted	13	0.0413525	0.0791623	0.601408	-0.113806	0.196511	1.04222	0.892431	1.21715
Matrix metalloproteinase-1 levels || id:ebi-IPs91-GCST90274826	Crohn's disease	Simple mode	13	-0.0435097	0.116155	0.714506	-0.271174	0.184154	0.957423	0.762484	1.2022
Matrix metalloproteinase-1 levels || id:ebi-IPs91-GCST90274826	Crohn's disease	Weighted mode	13	-0.00212939	0.0927258	0.982056	-0.183872	0.179613	0.997873	0.832042	1.19675
Matrix metalloproteinase-10 levels || id:ebi-IPs91-GCST90274827	Crohn's disease	MR Egger	12	0.0698114	0.059863	0.270599	-0.0475202	0.187143	1.07231	0.953591	1.2058
Matrix metalloproteinase-10 levels || id:ebi-IPs91-GCST90274827	Crohn's disease	Weighted median	12	0.0325946	0.0494883	0.510132	-0.0644024	0.129592	1.03313	0.937628	1.13836
Matrix metalloproteinase-10 levels || id:ebi-IPs91-GCST90274827	Crohn's disease	Inverse variance weighted	12	0.0678354	0.0436896	0.120502	-0.0177961	0.153467	1.07019	0.982361	1.16587
Matrix metalloproteinase-10 levels || id:ebi-IPs91-GCST90274827	Crohn's disease	Simple mode	12	-0.0188482	0.111976	0.869384	-0.238321	0.200624	0.981328	0.78795	1.22217
Matrix metalloproteinase-10 levels || id:ebi-IPs91-GCST90274827	Crohn's disease	Weighted mode	12	0.0424116	0.0507196	0.420837	-0.0569988	0.141822	1.04332	0.944595	1.15237
Neurturin levels || id:ebi-IPs91-GCST90274828	Crohn's disease	MR Egger	11	0.2174	0.153591	0.190597	-0.0836388	0.518438	1.24284	0.919763	1.6794
Neurturin levels || id:ebi-IPs91-GCST90274828	Crohn's disease	Weighted median	11	-0.00100983	0.105567	0.992368	-0.207921	0.205901	0.998991	0.812271	1.22863
Neurturin levels || id:ebi-IPs91-GCST90274828	Crohn's disease	Inverse variance weighted	11	0.045526	0.079537	0.567059	-0.110367	0.201419	1.04658	0.895506	1.22314
Neurturin levels || id:ebi-IPs91-GCST90274828	Crohn's disease	Simple mode	11	-0.0414125	0.162597	0.80412	-0.360102	0.277277	0.959433	0.697605	1.31953
Neurturin levels || id:ebi-IPs91-GCST90274828	Crohn's disease	Weighted mode	11	-0.0352589	0.162043	0.832125	-0.352864	0.282346	0.965355	0.702673	1.32624
Neurotrophin-3 levels || id:ebi-IPs91-GCST90274829	Crohn's disease	MR Egger	12	-0.0351898	0.265791	0.897297	-0.55614	0.48576	0.965422	0.573418	1.62541
Neurotrophin-3 levels || id:ebi-IPs91-GCST90274829	Crohn's disease	Weighted median	12	-0.0127675	0.132699	0.923351	-0.272858	0.247323	0.987314	0.761201	1.28059
Neurotrophin-3 levels || id:ebi-IPs91-GCST90274829	Crohn's disease	Inverse variance weighted	12	-0.0485177	0.119184	0.683947	-0.282118	0.185082	0.952641	0.754185	1.20332
Neurotrophin-3 levels || id:ebi-IPs91-GCST90274829	Crohn's disease	Simple mode	12	0.115199	0.273344	0.681549	-0.420556	0.650955	1.1221	0.656682	1.91737
Neurotrophin-3 levels || id:ebi-IPs91-GCST90274829	Crohn's disease	Weighted mode	12	0.125743	0.258146	0.635749	-0.380224	0.63171	1.13399	0.683708	1.88082
Osteoprotegerin levels || id:ebi-IPs91-GCST90274830	Crohn's disease	MR Egger	17	-0.00411597	0.208527	0.984512	-0.412829	0.404597	0.995892	0.661776	1.4987
Osteoprotegerin levels || id:ebi-IPs91-GCST90274830	Crohn's disease	Weighted median	17	0.164954	0.0795006	0.0379975	0.00913319	0.320775	1.17934	1.00918	1.3782
Osteoprotegerin levels || id:ebi-IPs91-GCST90274830	Crohn's disease	Inverse variance weighted	17	0.169303	0.0958017	0.0771919	-0.0184689	0.357074	1.18448	0.981701	1.42914
Osteoprotegerin levels || id:ebi-IPs91-GCST90274830	Crohn's disease	Simple mode	17	0.275298	0.141292	0.0691231	-0.00163408	0.552229	1.31692	0.998367	1.73712
Osteoprotegerin levels || id:ebi-IPs91-GCST90274830	Crohn's disease	Weighted mode	17	0.163961	0.0874958	0.0793216	-0.00753111	0.335453	1.17817	0.992497	1.39857
Oncostatin-M levels || id:ebi-IPs91-GCST90274831	Crohn's disease	MR Egger	12	-0.0853061	0.516281	0.872054	-1.09722	0.926605	0.918231	0.333799	2.52592
Oncostatin-M levels || id:ebi-IPs91-GCST90274831	Crohn's disease	Weighted median	12	0.115043	0.132804	0.386347	-0.145253	0.375339	1.12192	0.864804	1.45548
Oncostatin-M levels || id:ebi-IPs91-GCST90274831	Crohn's disease	Inverse variance weighted	12	0.0408426	0.173314	0.813699	-0.298854	0.380539	1.04169	0.741668	1.46307
Oncostatin-M levels || id:ebi-IPs91-GCST90274831	Crohn's disease	Simple mode	12	0.194425	0.261164	0.472206	-0.317457	0.706307	1.21461	0.727998	2.02649
Oncostatin-M levels || id:ebi-IPs91-GCST90274831	Crohn's disease	Weighted mode	12	0.104751	0.321402	0.750603	-0.525198	0.734699	1.11043	0.591438	2.08485
Programmed cell death 1 ligand 1 levels || id:ebi-IPs91-GCST90274832	Crohn's disease	MR Egger	15	-0.103111	0.288108	0.726171	-0.667802	0.461581	0.902027	0.512834	1.58658
Programmed cell death 1 ligand 1 levels || id:ebi-IPs91-GCST90274832	Crohn's disease	Weighted median	15	-0.0994206	0.0987403	0.313988	-0.292951	0.0941103	0.905362	0.746058	1.09868
Programmed cell death 1 ligand 1 levels || id:ebi-IPs91-GCST90274832	Crohn's disease	Inverse variance weighted	15	0.0861072	0.124416	0.488881	-0.157748	0.329963	1.08992	0.854065	1.39092
Programmed cell death 1 ligand 1 levels || id:ebi-IPs91-GCST90274832	Crohn's disease	Simple mode	15	0.115482	0.178518	0.528164	-0.234412	0.465377	1.12241	0.791035	1.59261
Programmed cell death 1 ligand 1 levels || id:ebi-IPs91-GCST90274832	Crohn's disease	Weighted mode	15	-0.10988	0.114865	0.354997	-0.335015	0.115255	0.895942	0.715327	1.12216
Stem cell factor levels || id:ebi-IPs91-GCST90274833	Crohn's disease	MR Egger	28	-0.28257	0.114722	0.0207127	-0.507426	-0.0577145	0.753844	0.602043	0.943919
Stem cell factor levels || id:ebi-IPs91-GCST90274833	Crohn's disease	Weighted median	28	-0.181322	0.0622194	0.00356555	-0.303272	-0.0593723	0.834166	0.738398	0.942356
Stem cell factor levels || id:ebi-IPs91-GCST90274833	Crohn's disease	Inverse variance weighted	28	-0.0114943	0.0676037	0.864991	-0.143998	0.121009	0.988572	0.86589	1.12864
Stem cell factor levels || id:ebi-IPs91-GCST90274833	Crohn's disease	Simple mode	28	0.179508	0.152087	0.248176	-0.118583	0.477599	1.19663	0.888178	1.6122
Stem cell factor levels || id:ebi-IPs91-GCST90274833	Crohn's disease	Weighted mode	28	-0.2115	0.0596935	0.00146187	-0.3285	-0.094501	0.809369	0.720003	0.909827
SIR2-like protein 2 levels || id:ebi-IPs91-GCST90274834	Crohn's disease	MR Egger	11	0.185154	0.170977	0.307003	-0.14996	0.520268	1.2034	0.860742	1.68248
SIR2-like protein 2 levels || id:ebi-IPs91-GCST90274834	Crohn's disease	Weighted median	11	0.104478	0.118367	0.377419	-0.127521	0.336478	1.11013	0.880274	1.40001
SIR2-like protein 2 levels || id:ebi-IPs91-GCST90274834	Crohn's disease	Inverse variance weighted	11	0.0493524	0.0846222	0.559753	-0.116507	0.215212	1.05059	0.890024	1.24012
SIR2-like protein 2 levels || id:ebi-IPs91-GCST90274834	Crohn's disease	Simple mode	11	0.113711	0.17613	0.533068	-0.231505	0.458926	1.12043	0.793339	1.58237
SIR2-like protein 2 levels || id:ebi-IPs91-GCST90274834	Crohn's disease	Weighted mode	11	0.117172	0.153737	0.463563	-0.184152	0.418495	1.12431	0.831809	1.51967
Signaling lymphocytic activation molecule levels || id:ebi-IPs91-GCST90274835	Crohn's disease	MR Egger	23	0.398945	0.167104	0.0264472	0.0714218	0.726469	1.49025	1.07403	2.06777
Signaling lymphocytic activation molecule levels || id:ebi-IPs91-GCST90274835	Crohn's disease	Weighted median	23	0.000902517	0.0772984	0.990684	-0.150602	0.152407	1.0009	0.86019	1.16463
Signaling lymphocytic activation molecule levels || id:ebi-IPs91-GCST90274835	Crohn's disease	Inverse variance weighted	23	-0.00466504	0.0867423	0.95711	-0.17468	0.16535	0.995346	0.839726	1.17981
Signaling lymphocytic activation molecule levels || id:ebi-IPs91-GCST90274835	Crohn's disease	Simple mode	23	-0.254387	0.168977	0.146433	-0.585582	0.0768093	0.775392	0.556782	1.07984
Signaling lymphocytic activation molecule levels || id:ebi-IPs91-GCST90274835	Crohn's disease	Weighted mode	23	0.179875	0.116296	0.1362	-0.0480648	0.407815	1.19707	0.953072	1.50353
Sulfotransferase 1A1 levels || id:ebi-IPs91-GCST90274836	Crohn's disease	MR Egger	19	-0.295382	0.13957	0.0493688	-0.568939	-0.0218239	0.744248	0.566126	0.978413
Sulfotransferase 1A1 levels || id:ebi-IPs91-GCST90274836	Crohn's disease	Weighted median	19	-0.22318	0.0727981	0.00217131	-0.365864	-0.0804959	0.799971	0.693597	0.922659
Sulfotransferase 1A1 levels || id:ebi-IPs91-GCST90274836	Crohn's disease	Inverse variance weighted	19	-0.270503	0.0601761	6.95068e-06	-0.388448	-0.152558	0.762995	0.678108	0.858509
Sulfotransferase 1A1 levels || id:ebi-IPs91-GCST90274836	Crohn's disease	Simple mode	19	-0.172176	0.136523	0.223358	-0.439761	0.0954103	0.841831	0.64419	1.10011
Sulfotransferase 1A1 levels || id:ebi-IPs91-GCST90274836	Crohn's disease	Weighted mode	19	-0.208456	0.108985	0.0718331	-0.422068	0.00515539	0.811837	0.65569	1.00517
STAM binding protein levels || id:ebi-IPs91-GCST90274837	Crohn's disease	MR Egger	11	-0.169815	0.270757	0.546116	-0.700499	0.360868	0.84382	0.496337	1.43457
STAM binding protein levels || id:ebi-IPs91-GCST90274837	Crohn's disease	Weighted median	11	-0.176662	0.124174	0.154824	-0.420043	0.0667189	0.838063	0.657019	1.06899
STAM binding protein levels || id:ebi-IPs91-GCST90274837	Crohn's disease	Inverse variance weighted	11	-0.137174	0.0960347	0.153183	-0.325402	0.051054	0.871819	0.722237	1.05238
STAM binding protein levels || id:ebi-IPs91-GCST90274837	Crohn's disease	Simple mode	11	-0.181714	0.222027	0.43218	-0.616887	0.253459	0.83384	0.539622	1.28847
STAM binding protein levels || id:ebi-IPs91-GCST90274837	Crohn's disease	Weighted mode	11	-0.16985	0.227732	0.472937	-0.616204	0.276505	0.843792	0.53999	1.31851
Transforming growth factor-alpha levels || id:ebi-IPs91-GCST90274838	Crohn's disease	MR Egger	9	0.406511	0.717134	0.58852	-0.999072	1.81209	1.50157	0.368221	6.12325
Transforming growth factor-alpha levels || id:ebi-IPs91-GCST90274838	Crohn's disease	Weighted median	9	0.162849	0.147975	0.271107	-0.127182	0.452879	1.17686	0.880574	1.57283
Transforming growth factor-alpha levels || id:ebi-IPs91-GCST90274838	Crohn's disease	Inverse variance weighted	9	0.0216806	0.258303	0.933108	-0.484592	0.527954	1.02192	0.615948	1.69546
Transforming growth factor-alpha levels || id:ebi-IPs91-GCST90274838	Crohn's disease	Simple mode	9	0.299664	0.2021	0.176427	-0.0964519	0.695779	1.3494	0.908054	2.00527
Transforming growth factor-alpha levels || id:ebi-IPs91-GCST90274838	Crohn's disease	Weighted mode	9	0.253147	0.175985	0.188251	-0.0917837	0.598078	1.28807	0.912302	1.81862
Tumor necrosis factor levels || id:ebi-IPs91-GCST90274839	Crohn's disease	MR Egger	13	-0.0325743	0.17639	0.856847	-0.378299	0.313151	0.96795	0.685025	1.36773
Tumor necrosis factor levels || id:ebi-IPs91-GCST90274839	Crohn's disease	Weighted median	13	0.0930357	0.102787	0.365397	-0.108427	0.294499	1.0975	0.897244	1.34245
Tumor necrosis factor levels || id:ebi-IPs91-GCST90274839	Crohn's disease	Inverse variance weighted	13	0.0606624	0.0788692	0.441804	-0.0939214	0.215246	1.06254	0.910354	1.24017
Tumor necrosis factor levels || id:ebi-IPs91-GCST90274839	Crohn's disease	Simple mode	13	0.167183	0.1724	0.351315	-0.17072	0.505087	1.18197	0.843058	1.65713
Tumor necrosis factor levels || id:ebi-IPs91-GCST90274839	Crohn's disease	Weighted mode	13	0.160586	0.16694	0.355065	-0.166617	0.487789	1.1742	0.846524	1.62871
TNF-beta levels || id:ebi-IPs91-GCST90274840	Crohn's disease	MR Egger	20	-0.0636176	0.0279821	0.0354762	-0.118462	-0.00877278	0.938364	0.888285	0.991266
TNF-beta levels || id:ebi-IPs91-GCST90274840	Crohn's disease	Weighted median	20	-0.0738788	0.0252783	0.00347104	-0.123424	-0.0243333	0.928784	0.883889	0.97596
TNF-beta levels || id:ebi-IPs91-GCST90274840	Crohn's disease	Inverse variance weighted	20	-0.0631076	0.0227516	0.00554107	-0.107701	-0.0185146	0.938842	0.897896	0.981656
TNF-beta levels || id:ebi-IPs91-GCST90274840	Crohn's disease	Simple mode	20	-0.0694351	0.0944849	0.471386	-0.254625	0.115755	0.932921	0.775207	1.12272
TNF-beta levels || id:ebi-IPs91-GCST90274840	Crohn's disease	Weighted mode	20	-0.0748038	0.0241345	0.00590222	-0.122107	-0.0275003	0.927925	0.885053	0.972874
Tumor necrosis factor receptor superfamily member 9 levels || id:ebi-IPs91-GCST90274841	Crohn's disease	MR Egger	21	0.0859543	0.240986	0.725264	-0.386379	0.558288	1.08976	0.679513	1.74768
Tumor necrosis factor receptor superfamily member 9 levels || id:ebi-IPs91-GCST90274841	Crohn's disease	Weighted median	21	0.114745	0.0920069	0.212349	-0.0655888	0.295078	1.12159	0.936516	1.34323
Tumor necrosis factor receptor superfamily member 9 levels || id:ebi-IPs91-GCST90274841	Crohn's disease	Inverse variance weighted	21	0.0464077	0.100931	0.645664	-0.151418	0.244233	1.0475	0.859488	1.27664
Tumor necrosis factor receptor superfamily member 9 levels || id:ebi-IPs91-GCST90274841	Crohn's disease	Simple mode	21	0.125635	0.177011	0.48605	-0.221308	0.472577	1.13387	0.80147	1.60412
Tumor necrosis factor receptor superfamily member 9 levels || id:ebi-IPs91-GCST90274841	Crohn's disease	Weighted mode	21	0.184966	0.194602	0.353213	-0.196454	0.566387	1.20318	0.821639	1.76189
Tumor necrosis factor ligand superfamily member 14 levels || id:ebi-IPs91-GCST90274842	Crohn's disease	MR Egger	22	0.0843163	0.169713	0.624735	-0.248321	0.416954	1.08797	0.780109	1.51733
Tumor necrosis factor ligand superfamily member 14 levels || id:ebi-IPs91-GCST90274842	Crohn's disease	Weighted median	22	0.0161632	0.0650789	0.803853	-0.111391	0.143718	1.01629	0.894589	1.15456
Tumor necrosis factor ligand superfamily member 14 levels || id:ebi-IPs91-GCST90274842	Crohn's disease	Inverse variance weighted	22	-0.0540581	0.106391	0.611376	-0.262584	0.154467	0.947377	0.769062	1.16704
Tumor necrosis factor ligand superfamily member 14 levels || id:ebi-IPs91-GCST90274842	Crohn's disease	Simple mode	22	0.0614469	0.102357	0.554719	-0.139173	0.262067	1.06337	0.870077	1.29961
Tumor necrosis factor ligand superfamily member 14 levels || id:ebi-IPs91-GCST90274842	Crohn's disease	Weighted mode	22	0.0226159	0.0625072	0.721107	-0.0998982	0.14513	1.02287	0.90493	1.15619
TNF-related apoptosis-inducing ligand levels || id:ebi-IPs91-GCST90274843	Crohn's disease	MR Egger	18	-0.0771092	0.140717	0.591275	-0.352915	0.198697	0.925789	0.702637	1.21981
TNF-related apoptosis-inducing ligand levels || id:ebi-IPs91-GCST90274843	Crohn's disease	Weighted median	18	-0.064222	0.0637427	0.313686	-0.189158	0.0607138	0.937797	0.827656	1.06259
TNF-related apoptosis-inducing ligand levels || id:ebi-IPs91-GCST90274843	Crohn's disease	Inverse variance weighted	18	-0.0184265	0.0793806	0.816438	-0.174012	0.137159	0.981742	0.840287	1.14701
TNF-related apoptosis-inducing ligand levels || id:ebi-IPs91-GCST90274843	Crohn's disease	Simple mode	18	-0.174047	0.106233	0.119723	-0.382264	0.03417	0.840257	0.682315	1.03476
TNF-related apoptosis-inducing ligand levels || id:ebi-IPs91-GCST90274843	Crohn's disease	Weighted mode	18	-0.0717614	0.0580841	0.233456	-0.185606	0.0420835	0.930753	0.830601	1.04298
TNF-related activation-induced cytokine levels || id:ebi-IPs91-GCST90274844	Crohn's disease	MR Egger	24	0.0173893	0.134729	0.898476	-0.246679	0.281458	1.01754	0.781391	1.32506
TNF-related activation-induced cytokine levels || id:ebi-IPs91-GCST90274844	Crohn's disease	Weighted median	24	-0.0779579	0.0651949	0.231787	-0.20574	0.0498241	0.925003	0.814045	1.05109
TNF-related activation-induced cytokine levels || id:ebi-IPs91-GCST90274844	Crohn's disease	Inverse variance weighted	24	-0.00652385	0.0660185	0.921282	-0.13592	0.122872	0.993497	0.872912	1.13074
TNF-related activation-induced cytokine levels || id:ebi-IPs91-GCST90274844	Crohn's disease	Simple mode	24	0.118683	0.116366	0.31838	-0.109394	0.34676	1.12601	0.896377	1.41448
TNF-related activation-induced cytokine levels || id:ebi-IPs91-GCST90274844	Crohn's disease	Weighted mode	24	-0.137363	0.0631688	0.0402027	-0.261173	-0.0135517	0.871654	0.770147	0.98654
Thymic stromal lymphopoietin levels || id:ebi-IPs91-GCST90274845	Crohn's disease	MR Egger	10	0.0592507	0.232404	0.805196	-0.396261	0.514763	1.06104	0.672831	1.67324
Thymic stromal lymphopoietin levels || id:ebi-IPs91-GCST90274845	Crohn's disease	Weighted median	10	-0.233494	0.121971	0.0555771	-0.472558	0.00556955	0.791762	0.623405	1.00559
Thymic stromal lymphopoietin levels || id:ebi-IPs91-GCST90274845	Crohn's disease	Inverse variance weighted	10	-0.0609891	0.109051	0.575976	-0.274729	0.152751	0.940833	0.759778	1.16503
Thymic stromal lymphopoietin levels || id:ebi-IPs91-GCST90274845	Crohn's disease	Simple mode	10	-0.27877	0.229604	0.255593	-0.728794	0.171254	0.756714	0.48249	1.18679
Thymic stromal lymphopoietin levels || id:ebi-IPs91-GCST90274845	Crohn's disease	Weighted mode	10	-0.265944	0.208696	0.234472	-0.674988	0.143101	0.766482	0.509162	1.15385
Tumor necrosis factor ligand superfamily member 12 levels || id:ebi-IPs91-GCST90274846	Crohn's disease	MR Egger	21	0.312969	0.169117	0.0798383	-0.0185003	0.644439	1.36748	0.98167	1.90492
Tumor necrosis factor ligand superfamily member 12 levels || id:ebi-IPs91-GCST90274846	Crohn's disease	Weighted median	21	-0.045249	0.0760967	0.552094	-0.194398	0.1039	0.955759	0.82333	1.10949
Tumor necrosis factor ligand superfamily member 12 levels || id:ebi-IPs91-GCST90274846	Crohn's disease	Inverse variance weighted	21	0.103092	0.0833085	0.21591	-0.0601923	0.266377	1.10859	0.941583	1.30523
Tumor necrosis factor ligand superfamily member 12 levels || id:ebi-IPs91-GCST90274846	Crohn's disease	Simple mode	21	0.0477327	0.121983	0.699709	-0.191354	0.28682	1.04889	0.82584	1.33218
Tumor necrosis factor ligand superfamily member 12 levels || id:ebi-IPs91-GCST90274846	Crohn's disease	Weighted mode	21	-0.0458435	0.0771314	0.558938	-0.197021	0.105334	0.955191	0.821173	1.11108
Urokinase-type plasminogen activator levels || id:ebi-IPs91-GCST90274847	Crohn's disease	MR Egger	21	-0.165125	0.242957	0.504925	-0.64132	0.31107	0.847788	0.526597	1.36489
Urokinase-type plasminogen activator levels || id:ebi-IPs91-GCST90274847	Crohn's disease	Weighted median	21	0.0122418	0.0825978	0.882177	-0.14965	0.174134	1.01232	0.861009	1.19021
Urokinase-type plasminogen activator levels || id:ebi-IPs91-GCST90274847	Crohn's disease	Inverse variance weighted	21	0.0116638	0.108514	0.914403	-0.201024	0.224352	1.01173	0.817893	1.25151
Urokinase-type plasminogen activator levels || id:ebi-IPs91-GCST90274847	Crohn's disease	Simple mode	21	0.0739576	0.155703	0.639939	-0.231221	0.379136	1.07676	0.793564	1.46102
Urokinase-type plasminogen activator levels || id:ebi-IPs91-GCST90274847	Crohn's disease	Weighted mode	21	-0.0537312	0.105052	0.614622	-0.259633	0.152171	0.947687	0.771334	1.16436
Vascular endothelial growth factor A levels || id:ebi-IPs91-GCST90274848	Crohn's disease	MR Egger	18	-0.0242189	0.057375	0.678558	-0.136674	0.0882361	0.976072	0.872255	1.09225
Vascular endothelial growth factor A levels || id:ebi-IPs91-GCST90274848	Crohn's disease	Weighted median	18	0.0190048	0.03688	0.606333	-0.0532799	0.0912895	1.01919	0.948115	1.09559
Vascular endothelial growth factor A levels || id:ebi-IPs91-GCST90274848	Crohn's disease	Inverse variance weighted	18	0.0519706	0.04155	0.211009	-0.0294675	0.133409	1.05334	0.970962	1.14272
Vascular endothelial growth factor A levels || id:ebi-IPs91-GCST90274848	Crohn's disease	Simple mode	18	0.0274492	0.132455	0.838289	-0.232162	0.28706	1.02783	0.792818	1.3325
Vascular endothelial growth factor A levels || id:ebi-IPs91-GCST90274848	Crohn's disease	Weighted mode	18	0.0146821	0.0368734	0.695456	-0.0575897	0.086954	1.01479	0.944037	1.09085

## Sheet: S3
Supplementary material 3: Results of the MR study testing causal association between circulating inflammatory proteins and Inflammatory bowel disease
Exposure	Outcome	MR Method	nsnp	β	SE	P value	lo_ci	up_ci	OR	OR_lci95	OR_uci95
Eukaryotic translation initiation factor 4E-binding protein 1 levels || id:ebi-IPs91-GCST90274758	Inflammatory bowel disease	MR Egger	10	0.282788	0.151469	0.0988664	-0.0140913	0.579668	1.32682	0.986007	1.78545
Eukaryotic translation initiation factor 4E-binding protein 1 levels || id:ebi-IPs91-GCST90274758	Inflammatory bowel disease	Weighted median	10	0.199064	0.0754312	0.00831465	0.0512192	0.34691	1.22026	1.05255	1.41469
Eukaryotic translation initiation factor 4E-binding protein 1 levels || id:ebi-IPs91-GCST90274758	Inflammatory bowel disease	Inverse variance weighted	10	0.173916	0.0559789	0.00189115	0.0641974	0.283635	1.18996	1.0663	1.32795
Eukaryotic translation initiation factor 4E-binding protein 1 levels || id:ebi-IPs91-GCST90274758	Inflammatory bowel disease	Simple mode	10	0.0533094	0.117649	0.661187	-0.177282	0.283901	1.05476	0.837543	1.3283
Eukaryotic translation initiation factor 4E-binding protein 1 levels || id:ebi-IPs91-GCST90274758	Inflammatory bowel disease	Weighted mode	10	0.237543	0.087222	0.0234756	0.066588	0.408498	1.26813	1.06886	1.50456
Adenosine Deaminase levels || id:ebi-IPs91-GCST90274759	Inflammatory bowel disease	MR Egger	10	0.0732421	0.0308262	0.0448268	0.0128228	0.133661	1.07599	1.01291	1.14301
Adenosine Deaminase levels || id:ebi-IPs91-GCST90274759	Inflammatory bowel disease	Weighted median	10	0.0812035	0.0258931	0.0017121	0.0304529	0.131954	1.08459	1.03092	1.14106
Adenosine Deaminase levels || id:ebi-IPs91-GCST90274759	Inflammatory bowel disease	Inverse variance weighted	10	0.0814632	0.0246309	0.000941805	0.0331866	0.12974	1.08487	1.03374	1.13853
Adenosine Deaminase levels || id:ebi-IPs91-GCST90274759	Inflammatory bowel disease	Simple mode	10	0.242355	0.0960716	0.0326263	0.0540551	0.430656	1.27425	1.05554	1.53827
Adenosine Deaminase levels || id:ebi-IPs91-GCST90274759	Inflammatory bowel disease	Weighted mode	10	0.0758816	0.0265759	0.0189256	0.0237928	0.12797	1.07883	1.02408	1.13652
Artemin levels || id:ebi-IPs91-GCST90274760	Inflammatory bowel disease	MR Egger	15	0.0646785	0.142806	0.65808	-0.215222	0.344579	1.06682	0.806362	1.4114
Artemin levels || id:ebi-IPs91-GCST90274760	Inflammatory bowel disease	Weighted median	15	-0.00768899	0.0708549	0.913585	-0.146565	0.131187	0.99234	0.86367	1.14018
Artemin levels || id:ebi-IPs91-GCST90274760	Inflammatory bowel disease	Inverse variance weighted	15	0.0510923	0.0532197	0.337042	-0.0532182	0.155403	1.05242	0.948173	1.16813
Artemin levels || id:ebi-IPs91-GCST90274760	Inflammatory bowel disease	Simple mode	15	-0.0563858	0.128784	0.668186	-0.308802	0.19603	0.945174	0.734326	1.21656
Artemin levels || id:ebi-IPs91-GCST90274760	Inflammatory bowel disease	Weighted mode	15	-0.0676372	0.130322	0.611867	-0.323068	0.187794	0.9346	0.723924	1.20659
Axin-1 levels || id:ebi-IPs91-GCST90274761	Inflammatory bowel disease	MR Egger	6	0.298365	0.187835	0.187383	-0.0697907	0.666522	1.34765	0.932589	1.94745
Axin-1 levels || id:ebi-IPs91-GCST90274761	Inflammatory bowel disease	Weighted median	6	0.129118	0.0953618	0.175742	-0.0577909	0.316027	1.13782	0.943847	1.37167
Axin-1 levels || id:ebi-IPs91-GCST90274761	Inflammatory bowel disease	Inverse variance weighted	6	0.14427	0.0786006	0.0664343	-0.00978719	0.298327	1.1552	0.990261	1.3476
Axin-1 levels || id:ebi-IPs91-GCST90274761	Inflammatory bowel disease	Simple mode	6	0.0782953	0.137203	0.592924	-0.190623	0.347214	1.08144	0.826444	1.41512
Axin-1 levels || id:ebi-IPs91-GCST90274761	Inflammatory bowel disease	Weighted mode	6	0.0914342	0.145599	0.557575	-0.193939	0.376808	1.09574	0.823708	1.45762
beta-nerve growth factor levels || id:ebi-IPs91-GCST90274762	Inflammatory bowel disease	MR Egger	19	0.138052	0.152828	0.378979	-0.16149	0.437594	1.14804	0.850875	1.54898
beta-nerve growth factor levels || id:ebi-IPs91-GCST90274762	Inflammatory bowel disease	Weighted median	19	0.0669434	0.0777593	0.389291	-0.0854649	0.219352	1.06923	0.918085	1.24527
beta-nerve growth factor levels || id:ebi-IPs91-GCST90274762	Inflammatory bowel disease	Inverse variance weighted	19	0.107389	0.0600671	0.0738061	-0.0103427	0.22512	1.11337	0.989711	1.25247
beta-nerve growth factor levels || id:ebi-IPs91-GCST90274762	Inflammatory bowel disease	Simple mode	19	0.0124359	0.152728	0.936002	-0.286911	0.311783	1.01251	0.750578	1.36586
beta-nerve growth factor levels || id:ebi-IPs91-GCST90274762	Inflammatory bowel disease	Weighted mode	19	0.044803	0.116197	0.704327	-0.182942	0.272548	1.04582	0.832816	1.31331
Caspase 8 levels || id:ebi-IPs91-GCST90274763	Inflammatory bowel disease	MR Egger	6	-0.205184	0.212016	0.387958	-0.620735	0.210366	0.814497	0.537549	1.23413
Caspase 8 levels || id:ebi-IPs91-GCST90274763	Inflammatory bowel disease	Weighted median	6	0.0351181	0.12887	0.785232	-0.217468	0.287704	1.03574	0.804554	1.33336
Caspase 8 levels || id:ebi-IPs91-GCST90274763	Inflammatory bowel disease	Inverse variance weighted	6	-0.0701018	0.103066	0.4964	-0.272111	0.131907	0.932299	0.76177	1.141
Caspase 8 levels || id:ebi-IPs91-GCST90274763	Inflammatory bowel disease	Simple mode	6	0.0667734	0.193137	0.743616	-0.311774	0.445321	1.06905	0.732147	1.56099
Caspase 8 levels || id:ebi-IPs91-GCST90274763	Inflammatory bowel disease	Weighted mode	6	0.0719008	0.169902	0.689743	-0.261108	0.40491	1.07455	0.770198	1.49917
Eotaxin levels || id:ebi-IPs91-GCST90274764	Inflammatory bowel disease	MR Egger	17	0.0373398	0.131715	0.780677	-0.220821	0.295501	1.03805	0.80186	1.3438
Eotaxin levels || id:ebi-IPs91-GCST90274764	Inflammatory bowel disease	Weighted median	17	0.0791256	0.0613667	0.197263	-0.0411532	0.199404	1.08234	0.959682	1.22068
Eotaxin levels || id:ebi-IPs91-GCST90274764	Inflammatory bowel disease	Inverse variance weighted	17	0.0249692	0.0643745	0.69811	-0.101205	0.151143	1.02528	0.903748	1.16316
Eotaxin levels || id:ebi-IPs91-GCST90274764	Inflammatory bowel disease	Simple mode	17	0.122434	0.126176	0.346316	-0.124871	0.36974	1.13024	0.882611	1.44736
Eotaxin levels || id:ebi-IPs91-GCST90274764	Inflammatory bowel disease	Weighted mode	17	0.0914643	0.0636392	0.169921	-0.0332686	0.216197	1.09578	0.967279	1.24135
C-C motif chemokine 19 levels || id:ebi-IPs91-GCST90274765	Inflammatory bowel disease	MR Egger	12	0.194783	0.108485	0.102804	-0.0178466	0.407414	1.21505	0.982312	1.50293
C-C motif chemokine 19 levels || id:ebi-IPs91-GCST90274765	Inflammatory bowel disease	Weighted median	12	0.0419937	0.076074	0.58094	-0.107111	0.191099	1.04289	0.898426	1.21058
C-C motif chemokine 19 levels || id:ebi-IPs91-GCST90274765	Inflammatory bowel disease	Inverse variance weighted	12	0.00446914	0.0666178	0.946513	-0.126102	0.13504	1.00448	0.881525	1.14458
C-C motif chemokine 19 levels || id:ebi-IPs91-GCST90274765	Inflammatory bowel disease	Simple mode	12	-0.0925602	0.185398	0.627436	-0.45594	0.27082	0.911594	0.633852	1.31104
C-C motif chemokine 19 levels || id:ebi-IPs91-GCST90274765	Inflammatory bowel disease	Weighted mode	12	0.168637	0.086196	0.0762761	-0.000306929	0.337581	1.18369	0.999693	1.40155
C-C motif chemokine 20 levels || id:ebi-IPs91-GCST90274766	Inflammatory bowel disease	MR Egger	17	0.242714	0.205375	0.255679	-0.15982	0.645248	1.2747	0.852297	1.90646
C-C motif chemokine 20 levels || id:ebi-IPs91-GCST90274766	Inflammatory bowel disease	Weighted median	17	-0.027305	0.07806	0.726493	-0.180303	0.125693	0.973064	0.835017	1.13393
C-C motif chemokine 20 levels || id:ebi-IPs91-GCST90274766	Inflammatory bowel disease	Inverse variance weighted	17	0.0367247	0.0766849	0.632008	-0.113578	0.187027	1.03741	0.892635	1.20566
C-C motif chemokine 20 levels || id:ebi-IPs91-GCST90274766	Inflammatory bowel disease	Simple mode	17	-0.0590406	0.150166	0.699385	-0.353367	0.235286	0.942668	0.70232	1.26527
C-C motif chemokine 20 levels || id:ebi-IPs91-GCST90274766	Inflammatory bowel disease	Weighted mode	17	-0.0979252	0.12973	0.461315	-0.352197	0.156347	0.906717	0.703142	1.16923
C-C motif chemokine 23 levels || id:ebi-IPs91-GCST90274767	Inflammatory bowel disease	MR Egger	18	-0.0318804	0.135492	0.816965	-0.297444	0.233683	0.968622	0.742714	1.26324
C-C motif chemokine 23 levels || id:ebi-IPs91-GCST90274767	Inflammatory bowel disease	Weighted median	18	-0.0177145	0.0746628	0.812455	-0.164054	0.128625	0.982441	0.848697	1.13726
C-C motif chemokine 23 levels || id:ebi-IPs91-GCST90274767	Inflammatory bowel disease	Inverse variance weighted	18	0.00842604	0.065425	0.897524	-0.119807	0.136659	1.00846	0.887092	1.14644
C-C motif chemokine 23 levels || id:ebi-IPs91-GCST90274767	Inflammatory bowel disease	Simple mode	18	-0.0545722	0.131827	0.684073	-0.312953	0.203809	0.94689	0.731284	1.22606
C-C motif chemokine 23 levels || id:ebi-IPs91-GCST90274767	Inflammatory bowel disease	Weighted mode	18	-0.0233243	0.12354	0.852486	-0.265462	0.218814	0.976946	0.766851	1.2446
C-C motif chemokine 25 levels || id:ebi-IPs91-GCST90274768	Inflammatory bowel disease	MR Egger	23	0.0200672	0.031826	0.535152	-0.0423119	0.0824462	1.02027	0.958571	1.08594
C-C motif chemokine 25 levels || id:ebi-IPs91-GCST90274768	Inflammatory bowel disease	Weighted median	23	0.0102935	0.0223015	0.644395	-0.0334174	0.0540044	1.01035	0.967135	1.05549
C-C motif chemokine 25 levels || id:ebi-IPs91-GCST90274768	Inflammatory bowel disease	Inverse variance weighted	23	0.00533781	0.0252605	0.832645	-0.0441728	0.0548484	1.00535	0.956789	1.05638
C-C motif chemokine 25 levels || id:ebi-IPs91-GCST90274768	Inflammatory bowel disease	Simple mode	23	0.0299225	0.0962978	0.758932	-0.158821	0.218666	1.03037	0.853149	1.24442
C-C motif chemokine 25 levels || id:ebi-IPs91-GCST90274768	Inflammatory bowel disease	Weighted mode	23	0.0119948	0.0221737	0.593981	-0.0314657	0.0554553	1.01207	0.969024	1.05702
C-C motif chemokine 28 levels || id:ebi-IPs91-GCST90274769	Inflammatory bowel disease	MR Egger	17	-0.00854777	0.309032	0.978298	-0.614251	0.597156	0.991489	0.541046	1.81694
C-C motif chemokine 28 levels || id:ebi-IPs91-GCST90274769	Inflammatory bowel disease	Weighted median	17	0.0591505	0.0921572	0.520975	-0.121478	0.239779	1.06093	0.885611	1.27097
C-C motif chemokine 28 levels || id:ebi-IPs91-GCST90274769	Inflammatory bowel disease	Inverse variance weighted	17	-0.0791947	0.137707	0.565228	-0.349101	0.190712	0.92386	0.705322	1.21011
C-C motif chemokine 28 levels || id:ebi-IPs91-GCST90274769	Inflammatory bowel disease	Simple mode	17	0.120282	0.173349	0.497713	-0.219482	0.460046	1.12781	0.802935	1.58415
C-C motif chemokine 28 levels || id:ebi-IPs91-GCST90274769	Inflammatory bowel disease	Weighted mode	17	0.0721841	0.173453	0.682822	-0.267784	0.412152	1.07485	0.765073	1.51006
C-C motif chemokine 4 levels || id:ebi-IPs91-GCST90274770	Inflammatory bowel disease	MR Egger	15	0.061767	0.0476551	0.217471	-0.031637	0.155171	1.06371	0.968858	1.16786
C-C motif chemokine 4 levels || id:ebi-IPs91-GCST90274770	Inflammatory bowel disease	Weighted median	15	0.0798178	0.0402949	0.0476091	0.000839776	0.158796	1.08309	1.00084	1.1721
C-C motif chemokine 4 levels || id:ebi-IPs91-GCST90274770	Inflammatory bowel disease	Inverse variance weighted	15	0.0555886	0.0323335	0.0855729	-0.00778501	0.118962	1.05716	0.992245	1.12633
C-C motif chemokine 4 levels || id:ebi-IPs91-GCST90274770	Inflammatory bowel disease	Simple mode	15	-0.13624	0.108764	0.230864	-0.349418	0.0769375	0.872633	0.705099	1.07997
C-C motif chemokine 4 levels || id:ebi-IPs91-GCST90274770	Inflammatory bowel disease	Weighted mode	15	0.0634084	0.0325639	0.071855	-0.000416715	0.127234	1.06546	0.999583	1.13568
Natural killer cell receptor 2B4 levels || id:ebi-IPs91-GCST90274771	Inflammatory bowel disease	MR Egger	19	-0.0311481	0.153069	0.841168	-0.331164	0.268868	0.969332	0.718087	1.30848
Natural killer cell receptor 2B4 levels || id:ebi-IPs91-GCST90274771	Inflammatory bowel disease	Weighted median	19	-0.052163	0.0536851	0.331226	-0.157386	0.0530598	0.949174	0.854374	1.05449
Natural killer cell receptor 2B4 levels || id:ebi-IPs91-GCST90274771	Inflammatory bowel disease	Inverse variance weighted	19	0.0100727	0.0689019	0.883772	-0.124975	0.14512	1.01012	0.882519	1.15618
Natural killer cell receptor 2B4 levels || id:ebi-IPs91-GCST90274771	Inflammatory bowel disease	Simple mode	19	-0.0129156	0.097111	0.89567	-0.203253	0.177422	0.987167	0.816072	1.19413
Natural killer cell receptor 2B4 levels || id:ebi-IPs91-GCST90274771	Inflammatory bowel disease	Weighted mode	19	-0.0522848	0.0574049	0.374434	-0.164798	0.0602289	0.949059	0.848065	1.06208
CD40L receptor levels || id:ebi-IPs91-GCST90274772	Inflammatory bowel disease	MR Egger	12	-0.134404	0.0377365	0.00516711	-0.208367	-0.0604403	0.874237	0.811909	0.94135
CD40L receptor levels || id:ebi-IPs91-GCST90274772	Inflammatory bowel disease	Weighted median	12	-0.145766	0.0300062	1.18656e-06	-0.204578	-0.0869539	0.86436	0.814991	0.916719
CD40L receptor levels || id:ebi-IPs91-GCST90274772	Inflammatory bowel disease	Inverse variance weighted	12	-0.148599	0.0277844	8.87987e-08	-0.203056	-0.0941412	0.861915	0.816232	0.910154
CD40L receptor levels || id:ebi-IPs91-GCST90274772	Inflammatory bowel disease	Simple mode	12	-0.15878	0.0902389	0.106227	-0.335649	0.0180878	0.853184	0.714874	1.01825
CD40L receptor levels || id:ebi-IPs91-GCST90274772	Inflammatory bowel disease	Weighted mode	12	-0.147134	0.0323725	0.000836939	-0.210584	-0.0836836	0.863179	0.810111	0.919722
T-cell surface glycoprotein CD5 levels || id:ebi-IPs91-GCST90274773	Inflammatory bowel disease	MR Egger	19	0.341781	0.281203	0.240814	-0.209376	0.892938	1.40745	0.81109	2.4423
T-cell surface glycoprotein CD5 levels || id:ebi-IPs91-GCST90274773	Inflammatory bowel disease	Weighted median	19	0.0858872	0.0784284	0.273471	-0.0678325	0.239607	1.08968	0.934417	1.27075
T-cell surface glycoprotein CD5 levels || id:ebi-IPs91-GCST90274773	Inflammatory bowel disease	Inverse variance weighted	19	0.29119	0.103966	0.00509737	0.0874163	0.494963	1.33802	1.09135	1.64044
T-cell surface glycoprotein CD5 levels || id:ebi-IPs91-GCST90274773	Inflammatory bowel disease	Simple mode	19	-0.0589834	0.0942529	0.539301	-0.243719	0.125752	0.942722	0.783708	1.134
T-cell surface glycoprotein CD5 levels || id:ebi-IPs91-GCST90274773	Inflammatory bowel disease	Weighted mode	19	-0.040506	0.129121	0.75735	-0.293582	0.212571	0.960303	0.745588	1.23685
T-cell surface glycoprotein CD6 isoform levels || id:ebi-IPs91-GCST90274774	Inflammatory bowel disease	MR Egger	12	0.0815574	0.0565851	0.180065	-0.0293493	0.192464	1.08498	0.971077	1.21223
T-cell surface glycoprotein CD6 isoform levels || id:ebi-IPs91-GCST90274774	Inflammatory bowel disease	Weighted median	12	0.0900761	0.0239822	0.000172677	0.0430711	0.137081	1.09426	1.04401	1.14692
T-cell surface glycoprotein CD6 isoform levels || id:ebi-IPs91-GCST90274774	Inflammatory bowel disease	Inverse variance weighted	12	0.106872	0.0395985	0.0069569	0.0292594	0.184486	1.11279	1.02969	1.2026
T-cell surface glycoprotein CD6 isoform levels || id:ebi-IPs91-GCST90274774	Inflammatory bowel disease	Simple mode	12	0.0713654	0.0747768	0.360395	-0.0751971	0.217928	1.07397	0.927561	1.2435
T-cell surface glycoprotein CD6 isoform levels || id:ebi-IPs91-GCST90274774	Inflammatory bowel disease	Weighted mode	12	0.0911542	0.0220883	0.00168117	0.0478612	0.134447	1.09544	1.04903	1.1439
CUB domain-containing protein 1 levels || id:ebi-IPs91-GCST90274775	Inflammatory bowel disease	MR Egger	18	-0.143181	0.193354	0.469718	-0.522155	0.235793	0.866597	0.593241	1.26591
CUB domain-containing protein 1 levels || id:ebi-IPs91-GCST90274775	Inflammatory bowel disease	Weighted median	18	0.0134922	0.0638769	0.832715	-0.111706	0.138691	1.01358	0.894307	1.14877
CUB domain-containing protein 1 levels || id:ebi-IPs91-GCST90274775	Inflammatory bowel disease	Inverse variance weighted	18	-0.0312697	0.0767244	0.683597	-0.18165	0.11911	0.969214	0.833894	1.12649
CUB domain-containing protein 1 levels || id:ebi-IPs91-GCST90274775	Inflammatory bowel disease	Simple mode	18	0.000207758	0.0894784	0.998174	-0.17517	0.175585	1.00021	0.839314	1.19194
CUB domain-containing protein 1 levels || id:ebi-IPs91-GCST90274775	Inflammatory bowel disease	Weighted mode	18	0.000207758	0.0703888	0.997679	-0.137754	0.13817	1.00021	0.871313	1.14817
Macrophage colony-stimulating factor 1 levels || id:ebi-IPs91-GCST90274776	Inflammatory bowel disease	MR Egger	13	0.338306	0.2311	0.171205	-0.114649	0.791261	1.40257	0.891679	2.20618
Macrophage colony-stimulating factor 1 levels || id:ebi-IPs91-GCST90274776	Inflammatory bowel disease	Weighted median	13	0.150031	0.0690561	0.029811	0.0146808	0.285381	1.16187	1.01479	1.33027
Macrophage colony-stimulating factor 1 levels || id:ebi-IPs91-GCST90274776	Inflammatory bowel disease	Inverse variance weighted	13	0.0858552	0.0840755	0.307175	-0.0789328	0.250643	1.08965	0.924102	1.28485
Macrophage colony-stimulating factor 1 levels || id:ebi-IPs91-GCST90274776	Inflammatory bowel disease	Simple mode	13	0.0843185	0.147722	0.578674	-0.205217	0.373854	1.08798	0.81447	1.45333
Macrophage colony-stimulating factor 1 levels || id:ebi-IPs91-GCST90274776	Inflammatory bowel disease	Weighted mode	13	0.162796	0.0739777	0.0480841	0.0177999	0.307793	1.1768	1.01796	1.36042
Cystatin D levels || id:ebi-IPs91-GCST90274777	Inflammatory bowel disease	MR Egger	32	-0.0558022	0.0274207	0.0507666	-0.109547	-0.00205749	0.945726	0.89624	0.997945
Cystatin D levels || id:ebi-IPs91-GCST90274777	Inflammatory bowel disease	Weighted median	32	-0.0530613	0.0240853	0.027591	-0.100269	-0.00585401	0.948322	0.904594	0.994163
Cystatin D levels || id:ebi-IPs91-GCST90274777	Inflammatory bowel disease	Inverse variance weighted	32	-0.0395085	0.0204971	0.0539156	-0.0796828	0.000665867	0.961262	0.923409	1.00067
Cystatin D levels || id:ebi-IPs91-GCST90274777	Inflammatory bowel disease	Simple mode	32	-0.0318878	0.0775504	0.683764	-0.183887	0.120111	0.968615	0.83203	1.12762
Cystatin D levels || id:ebi-IPs91-GCST90274777	Inflammatory bowel disease	Weighted mode	32	-0.0498523	0.0250051	0.0550485	-0.0988624	-0.00084227	0.95137	0.905867	0.999158
Fractalkine levels || id:ebi-IPs91-GCST90274778	Inflammatory bowel disease	MR Egger	17	0.165566	0.293099	0.580506	-0.408909	0.74004	1.18006	0.664375	2.09602
Fractalkine levels || id:ebi-IPs91-GCST90274778	Inflammatory bowel disease	Weighted median	17	-0.0251216	0.0813641	0.757508	-0.184595	0.134352	0.975191	0.831441	1.1438
Fractalkine levels || id:ebi-IPs91-GCST90274778	Inflammatory bowel disease	Inverse variance weighted	17	-0.04829	0.102415	0.637275	-0.249024	0.152444	0.952857	0.779561	1.16468
Fractalkine levels || id:ebi-IPs91-GCST90274778	Inflammatory bowel disease	Simple mode	17	-0.0200762	0.152204	0.896706	-0.318397	0.278245	0.980124	0.727314	1.32081
Fractalkine levels || id:ebi-IPs91-GCST90274778	Inflammatory bowel disease	Weighted mode	17	0.0278804	0.137741	0.842146	-0.242091	0.297852	1.02827	0.784985	1.34696
C-X-C motif chemokine 1 levels || id:ebi-IPs91-GCST90274779	Inflammatory bowel disease	MR Egger	9	0.0186826	0.0777515	0.816994	-0.13371	0.171075	1.01886	0.874843	1.18658
C-X-C motif chemokine 1 levels || id:ebi-IPs91-GCST90274779	Inflammatory bowel disease	Weighted median	9	0.0366052	0.043695	0.402176	-0.0490371	0.122247	1.03728	0.952146	1.13003
C-X-C motif chemokine 1 levels || id:ebi-IPs91-GCST90274779	Inflammatory bowel disease	Inverse variance weighted	9	0.0612364	0.0494058	0.215176	-0.0355989	0.158072	1.06315	0.965027	1.17125
C-X-C motif chemokine 1 levels || id:ebi-IPs91-GCST90274779	Inflammatory bowel disease	Simple mode	9	0.00704208	0.111453	0.95117	-0.211405	0.225489	1.00707	0.809446	1.25294
C-X-C motif chemokine 1 levels || id:ebi-IPs91-GCST90274779	Inflammatory bowel disease	Weighted mode	9	0.0314833	0.0499522	0.546096	-0.066423	0.12939	1.03198	0.935735	1.13813
C-X-C motif chemokine 10 levels || id:ebi-IPs91-GCST90274780	Inflammatory bowel disease	MR Egger	20	-0.0360867	0.130338	0.785035	-0.291549	0.219376	0.964557	0.747105	1.2453
C-X-C motif chemokine 10 levels || id:ebi-IPs91-GCST90274780	Inflammatory bowel disease	Weighted median	20	-0.101747	0.0625519	0.103822	-0.224349	0.0208548	0.903258	0.799037	1.02107
C-X-C motif chemokine 10 levels || id:ebi-IPs91-GCST90274780	Inflammatory bowel disease	Inverse variance weighted	20	0.0177339	0.0724822	0.806715	-0.124331	0.159799	1.01789	0.883087	1.17327
C-X-C motif chemokine 10 levels || id:ebi-IPs91-GCST90274780	Inflammatory bowel disease	Simple mode	20	-0.0945898	0.0945976	0.329916	-0.280001	0.0908215	0.909746	0.755783	1.09507
C-X-C motif chemokine 10 levels || id:ebi-IPs91-GCST90274780	Inflammatory bowel disease	Weighted mode	20	-0.139706	0.0648365	0.044223	-0.266786	-0.0126267	0.869614	0.765837	0.987453
C-X-C motif chemokine 11 levels || id:ebi-IPs91-GCST90274781	Inflammatory bowel disease	MR Egger	21	0.283764	0.145115	0.0654002	-0.000661184	0.568188	1.32812	0.999339	1.76507
C-X-C motif chemokine 11 levels || id:ebi-IPs91-GCST90274781	Inflammatory bowel disease	Weighted median	21	0.10351	0.0590288	0.0795072	-0.0121863	0.219207	1.10906	0.987888	1.24509
C-X-C motif chemokine 11 levels || id:ebi-IPs91-GCST90274781	Inflammatory bowel disease	Inverse variance weighted	21	0.128726	0.0627638	0.0402703	0.00570932	0.251743	1.13738	1.00573	1.28627
C-X-C motif chemokine 11 levels || id:ebi-IPs91-GCST90274781	Inflammatory bowel disease	Simple mode	21	-0.0482534	0.113354	0.67488	-0.270427	0.17392	0.952892	0.763054	1.18996
C-X-C motif chemokine 11 levels || id:ebi-IPs91-GCST90274781	Inflammatory bowel disease	Weighted mode	21	0.15398	0.0701723	0.040191	0.0164426	0.291518	1.16647	1.01658	1.33846
C-X-C motif chemokine 5 levels || id:ebi-IPs91-GCST90274782	Inflammatory bowel disease	MR Egger	11	-0.186875	0.0468487	0.00316294	-0.278699	-0.0950518	0.829547	0.756768	0.909326
C-X-C motif chemokine 5 levels || id:ebi-IPs91-GCST90274782	Inflammatory bowel disease	Weighted median	11	-0.147704	0.0379602	9.98262e-05	-0.222106	-0.0733017	0.862687	0.800831	0.92932
C-X-C motif chemokine 5 levels || id:ebi-IPs91-GCST90274782	Inflammatory bowel disease	Inverse variance weighted	11	-0.126359	0.0343154	0.000231155	-0.193617	-0.0591008	0.881299	0.823973	0.942612
C-X-C motif chemokine 5 levels || id:ebi-IPs91-GCST90274782	Inflammatory bowel disease	Simple mode	11	-0.0550132	0.0941286	0.571868	-0.239505	0.129479	0.946473	0.787017	1.13824
C-X-C motif chemokine 5 levels || id:ebi-IPs91-GCST90274782	Inflammatory bowel disease	Weighted mode	11	-0.146984	0.0350197	0.00183694	-0.215622	-0.0783449	0.863308	0.80604	0.924645
C-X-C motif chemokine 6 levels || id:ebi-IPs91-GCST90274783	Inflammatory bowel disease	MR Egger	11	-0.103338	0.0537137	0.0865191	-0.208617	0.00194096	0.901822	0.811706	1.00194
C-X-C motif chemokine 6 levels || id:ebi-IPs91-GCST90274783	Inflammatory bowel disease	Weighted median	11	-0.00706016	0.0269043	0.793	-0.0597926	0.0456723	0.992965	0.94196	1.04673
C-X-C motif chemokine 6 levels || id:ebi-IPs91-GCST90274783	Inflammatory bowel disease	Inverse variance weighted	11	0.0258506	0.0542696	0.633835	-0.0805179	0.132219	1.02619	0.922638	1.14136
C-X-C motif chemokine 6 levels || id:ebi-IPs91-GCST90274783	Inflammatory bowel disease	Simple mode	11	0.157682	0.105742	0.166766	-0.0495729	0.364937	1.17079	0.951636	1.44042
C-X-C motif chemokine 6 levels || id:ebi-IPs91-GCST90274783	Inflammatory bowel disease	Weighted mode	11	-0.0115444	0.027239	0.68067	-0.0649328	0.041844	0.988522	0.93713	1.04273
C-X-C motif chemokine 9 levels || id:ebi-IPs91-GCST90274784	Inflammatory bowel disease	MR Egger	20	0.220849	0.205981	0.297804	-0.182874	0.624572	1.24714	0.832873	1.86745
C-X-C motif chemokine 9 levels || id:ebi-IPs91-GCST90274784	Inflammatory bowel disease	Weighted median	20	0.271493	0.0753183	0.000312622	0.123869	0.419117	1.31192	1.13187	1.52062
C-X-C motif chemokine 9 levels || id:ebi-IPs91-GCST90274784	Inflammatory bowel disease	Inverse variance weighted	20	0.252073	0.0809444	0.00184477	0.0934218	0.410724	1.28669	1.09792	1.50791
C-X-C motif chemokine 9 levels || id:ebi-IPs91-GCST90274784	Inflammatory bowel disease	Simple mode	20	0.208975	0.170221	0.234564	-0.124658	0.542609	1.23241	0.882799	1.72049
C-X-C motif chemokine 9 levels || id:ebi-IPs91-GCST90274784	Inflammatory bowel disease	Weighted mode	20	0.318305	0.102921	0.00599143	0.116581	0.52003	1.3748	1.12365	1.68208
Delta and Notch-like epidermal growth factor-related receptor levels || id:ebi-IPs91-GCST90274785	Inflammatory bowel disease	MR Egger	12	-0.214834	0.444149	0.639018	-1.08537	0.655699	0.806675	0.337778	1.92649
Delta and Notch-like epidermal growth factor-related receptor levels || id:ebi-IPs91-GCST90274785	Inflammatory bowel disease	Weighted median	12	-0.0219093	0.083739	0.793601	-0.186038	0.142219	0.978329	0.830242	1.15283
Delta and Notch-like epidermal growth factor-related receptor levels || id:ebi-IPs91-GCST90274785	Inflammatory bowel disease	Inverse variance weighted	12	0.115729	0.148156	0.434723	-0.174655	0.406114	1.12269	0.839746	1.50097
Delta and Notch-like epidermal growth factor-related receptor levels || id:ebi-IPs91-GCST90274785	Inflammatory bowel disease	Simple mode	12	-0.0220684	0.130254	0.868537	-0.277366	0.233229	0.978173	0.757777	1.26267
Delta and Notch-like epidermal growth factor-related receptor levels || id:ebi-IPs91-GCST90274785	Inflammatory bowel disease	Weighted mode	12	-0.00330394	0.0899058	0.971344	-0.179519	0.172911	0.996702	0.835672	1.18876
Protein S100-A12 levels || id:ebi-IPs91-GCST90274786	Inflammatory bowel disease	MR Egger	14	-0.0246457	0.160329	0.880386	-0.338891	0.289599	0.975656	0.71256	1.33589
Protein S100-A12 levels || id:ebi-IPs91-GCST90274786	Inflammatory bowel disease	Weighted median	14	-0.0350797	0.0689539	0.610934	-0.170229	0.10007	0.965528	0.843471	1.10525
Protein S100-A12 levels || id:ebi-IPs91-GCST90274786	Inflammatory bowel disease	Inverse variance weighted	14	0.0590113	0.0764985	0.440467	-0.0909257	0.208948	1.06079	0.913086	1.23238
Protein S100-A12 levels || id:ebi-IPs91-GCST90274786	Inflammatory bowel disease	Simple mode	14	-0.0158253	0.1155	0.893118	-0.242206	0.210555	0.984299	0.784895	1.23436
Protein S100-A12 levels || id:ebi-IPs91-GCST90274786	Inflammatory bowel disease	Weighted mode	14	-0.0503737	0.0856397	0.566473	-0.218228	0.11748	0.950874	0.803943	1.12466
Fibroblast growth factor 19 levels || id:ebi-IPs91-GCST90274787	Inflammatory bowel disease	MR Egger	19	-0.194475	0.150726	0.214237	-0.489899	0.100948	0.823266	0.612688	1.10622
Fibroblast growth factor 19 levels || id:ebi-IPs91-GCST90274787	Inflammatory bowel disease	Weighted median	19	-0.225936	0.0673863	0.000799845	-0.358013	-0.0938589	0.797769	0.699064	0.910411
Fibroblast growth factor 19 levels || id:ebi-IPs91-GCST90274787	Inflammatory bowel disease	Inverse variance weighted	19	-0.133931	0.0596537	0.0247596	-0.250852	-0.0170092	0.874651	0.778138	0.983135
Fibroblast growth factor 19 levels || id:ebi-IPs91-GCST90274787	Inflammatory bowel disease	Simple mode	19	0.0131323	0.16134	0.936026	-0.303094	0.329359	1.01322	0.73853	1.39008
Fibroblast growth factor 19 levels || id:ebi-IPs91-GCST90274787	Inflammatory bowel disease	Weighted mode	19	-0.299327	0.0701648	0.0004648	-0.436851	-0.161804	0.741317	0.646068	0.850608
Fibroblast growth factor 21 levels || id:ebi-IPs91-GCST90274788	Inflammatory bowel disease	MR Egger	14	0.243015	0.16827	0.174283	-0.0867946	0.572825	1.27509	0.916865	1.77327
Fibroblast growth factor 21 levels || id:ebi-IPs91-GCST90274788	Inflammatory bowel disease	Weighted median	14	0.176682	0.0687339	0.0101544	0.0419639	0.311401	1.19325	1.04286	1.36534
Fibroblast growth factor 21 levels || id:ebi-IPs91-GCST90274788	Inflammatory bowel disease	Inverse variance weighted	14	0.222551	0.0684073	0.00114066	0.0884723	0.356629	1.24926	1.0925	1.42851
Fibroblast growth factor 21 levels || id:ebi-IPs91-GCST90274788	Inflammatory bowel disease	Simple mode	14	0.199368	0.148416	0.202153	-0.0915267	0.490263	1.22063	0.912537	1.63275
Fibroblast growth factor 21 levels || id:ebi-IPs91-GCST90274788	Inflammatory bowel disease	Weighted mode	14	0.141504	0.123856	0.273858	-0.101254	0.384261	1.152	0.903704	1.46853
Fibroblast growth factor 23 levels || id:ebi-IPs91-GCST90274789	Inflammatory bowel disease	MR Egger	12	0.129485	0.31903	0.693386	-0.495813	0.754783	1.13824	0.609076	2.12715
Fibroblast growth factor 23 levels || id:ebi-IPs91-GCST90274789	Inflammatory bowel disease	Weighted median	12	-0.0709551	0.0967872	0.463495	-0.260658	0.118748	0.931504	0.770544	1.12609
Fibroblast growth factor 23 levels || id:ebi-IPs91-GCST90274789	Inflammatory bowel disease	Inverse variance weighted	12	-0.091822	0.106666	0.389328	-0.300887	0.117243	0.912268	0.740161	1.12439
Fibroblast growth factor 23 levels || id:ebi-IPs91-GCST90274789	Inflammatory bowel disease	Simple mode	12	-0.0224494	0.182519	0.904327	-0.380186	0.335287	0.977801	0.683734	1.39834
Fibroblast growth factor 23 levels || id:ebi-IPs91-GCST90274789	Inflammatory bowel disease	Weighted mode	12	-0.0028695	0.182764	0.987754	-0.361088	0.355349	0.997135	0.696918	1.42668
Fibroblast growth factor 5 levels || id:ebi-IPs91-GCST90274790	Inflammatory bowel disease	MR Egger	20	-0.0123463	0.033837	0.719455	-0.0786668	0.0539741	0.98773	0.924348	1.05546
Fibroblast growth factor 5 levels || id:ebi-IPs91-GCST90274790	Inflammatory bowel disease	Weighted median	20	0.0133746	0.027228	0.62328	-0.0399923	0.0667415	1.01346	0.960797	1.06902
Fibroblast growth factor 5 levels || id:ebi-IPs91-GCST90274790	Inflammatory bowel disease	Inverse variance weighted	20	0.000630807	0.0239676	0.979003	-0.0463457	0.0476073	1.00063	0.954712	1.04876
Fibroblast growth factor 5 levels || id:ebi-IPs91-GCST90274790	Inflammatory bowel disease	Simple mode	20	0.0510733	0.0870776	0.564426	-0.119599	0.221745	1.0524	0.887276	1.24825
Fibroblast growth factor 5 levels || id:ebi-IPs91-GCST90274790	Inflammatory bowel disease	Weighted mode	20	0.014629	0.026251	0.583847	-0.036823	0.066081	1.01474	0.963847	1.06831
Fms-related tyrosine kinase 3 ligand levels || id:ebi-IPs91-GCST90274791	Inflammatory bowel disease	MR Egger	26	0.0614858	0.0862884	0.482988	-0.10764	0.230611	1.06342	0.897951	1.25937
Fms-related tyrosine kinase 3 ligand levels || id:ebi-IPs91-GCST90274791	Inflammatory bowel disease	Weighted median	26	0.0573584	0.049596	0.247472	-0.0398498	0.154567	1.05904	0.960934	1.16715
Fms-related tyrosine kinase 3 ligand levels || id:ebi-IPs91-GCST90274791	Inflammatory bowel disease	Inverse variance weighted	26	-0.00508841	0.052108	0.922209	-0.10722	0.0970432	0.994925	0.898328	1.10191
Fms-related tyrosine kinase 3 ligand levels || id:ebi-IPs91-GCST90274791	Inflammatory bowel disease	Simple mode	26	-0.0259681	0.0966813	0.790445	-0.215463	0.163527	0.974366	0.806168	1.17766
Fms-related tyrosine kinase 3 ligand levels || id:ebi-IPs91-GCST90274791	Inflammatory bowel disease	Weighted mode	26	0.0462115	0.0508103	0.371776	-0.0533766	0.1458	1.0473	0.948023	1.15696
Glial cell line-derived neurotrophic factor levels || id:ebi-IPs91-GCST90274792	Inflammatory bowel disease	MR Egger	11	0.101297	0.110513	0.383252	-0.115309	0.317903	1.10661	0.891091	1.37424
Glial cell line-derived neurotrophic factor levels || id:ebi-IPs91-GCST90274792	Inflammatory bowel disease	Weighted median	11	0.0244956	0.0504906	0.627569	-0.074466	0.123457	1.0248	0.928239	1.1314
Glial cell line-derived neurotrophic factor levels || id:ebi-IPs91-GCST90274792	Inflammatory bowel disease	Inverse variance weighted	11	-0.0184568	0.0684116	0.787321	-0.152544	0.11563	0.981712	0.858521	1.12258
Glial cell line-derived neurotrophic factor levels || id:ebi-IPs91-GCST90274792	Inflammatory bowel disease	Simple mode	11	0.00671703	0.0945618	0.944772	-0.178624	0.192058	1.00674	0.83642	1.21174
Glial cell line-derived neurotrophic factor levels || id:ebi-IPs91-GCST90274792	Inflammatory bowel disease	Weighted mode	11	0.0226331	0.0506105	0.664261	-0.0765636	0.12183	1.02289	0.926294	1.12956
Hepatocyte growth factor levels || id:ebi-IPs91-GCST90274793	Inflammatory bowel disease	MR Egger	16	0.299219	0.170085	0.100364	-0.0341477	0.632586	1.3488	0.966429	1.88247
Hepatocyte growth factor levels || id:ebi-IPs91-GCST90274793	Inflammatory bowel disease	Weighted median	16	0.0579009	0.0791494	0.46445	-0.0972319	0.213034	1.05961	0.907346	1.23743
Hepatocyte growth factor levels || id:ebi-IPs91-GCST90274793	Inflammatory bowel disease	Inverse variance weighted	16	0.0997037	0.083259	0.231107	-0.063484	0.262891	1.10484	0.938489	1.30069
Hepatocyte growth factor levels || id:ebi-IPs91-GCST90274793	Inflammatory bowel disease	Simple mode	16	0.0360715	0.158511	0.823057	-0.274609	0.346752	1.03673	0.759869	1.41447
Hepatocyte growth factor levels || id:ebi-IPs91-GCST90274793	Inflammatory bowel disease	Weighted mode	16	0.0996261	0.118255	0.412756	-0.132153	0.331405	1.10476	0.876207	1.39292
Interferon gamma levels || id:ebi-IPs91-GCST90274794	Inflammatory bowel disease	MR Egger	8	-0.0342015	0.157326	0.835107	-0.34256	0.274157	0.966377	0.70995	1.31542
Interferon gamma levels || id:ebi-IPs91-GCST90274794	Inflammatory bowel disease	Weighted median	8	-0.0135657	0.0985417	0.890506	-0.206707	0.179576	0.986526	0.813258	1.19671
Interferon gamma levels || id:ebi-IPs91-GCST90274794	Inflammatory bowel disease	Inverse variance weighted	8	-0.0763805	0.0805761	0.343165	-0.23431	0.0815487	0.926464	0.791117	1.08497
Interferon gamma levels || id:ebi-IPs91-GCST90274794	Inflammatory bowel disease	Simple mode	8	-0.0231147	0.145258	0.878062	-0.30782	0.261591	0.97715	0.735047	1.299
Interferon gamma levels || id:ebi-IPs91-GCST90274794	Inflammatory bowel disease	Weighted mode	8	-0.0110107	0.136305	0.937878	-0.278168	0.256147	0.98905	0.75717	1.29194
Interleukin-10 levels || id:ebi-IPs91-GCST90274795	Inflammatory bowel disease	MR Egger	15	0.215476	0.357485	0.55704	-0.485194	0.916146	1.24045	0.615578	2.49964
Interleukin-10 levels || id:ebi-IPs91-GCST90274795	Inflammatory bowel disease	Weighted median	15	0.267475	0.0785735	0.000663748	0.11347	0.421479	1.30666	1.12016	1.52421
Interleukin-10 levels || id:ebi-IPs91-GCST90274795	Inflammatory bowel disease	Inverse variance weighted	15	0.092745	0.157476	0.555897	-0.215908	0.401398	1.09718	0.805809	1.49391
Interleukin-10 levels || id:ebi-IPs91-GCST90274795	Inflammatory bowel disease	Simple mode	15	0.212675	0.12947	0.122715	-0.0410856	0.466435	1.23698	0.959747	1.5943
Interleukin-10 levels || id:ebi-IPs91-GCST90274795	Inflammatory bowel disease	Weighted mode	15	0.259098	0.0901475	0.0122517	0.0824093	0.435787	1.29576	1.0859	1.54618
Interleukin-10 receptor subunit alpha levels || id:ebi-IPs91-GCST90274796	Inflammatory bowel disease	MR Egger	10	0.140438	0.17886	0.454968	-0.210127	0.491003	1.15078	0.810481	1.63395
Interleukin-10 receptor subunit alpha levels || id:ebi-IPs91-GCST90274796	Inflammatory bowel disease	Weighted median	10	-0.000481433	0.0960541	0.996001	-0.188747	0.187785	0.999519	0.827996	1.20657
Interleukin-10 receptor subunit alpha levels || id:ebi-IPs91-GCST90274796	Inflammatory bowel disease	Inverse variance weighted	10	0.0939668	0.0867206	0.278561	-0.0760056	0.263939	1.09852	0.926811	1.30205
Interleukin-10 receptor subunit alpha levels || id:ebi-IPs91-GCST90274796	Inflammatory bowel disease	Simple mode	10	-0.0561639	0.155023	0.725494	-0.360009	0.247681	0.945384	0.69767	1.28105
Interleukin-10 receptor subunit alpha levels || id:ebi-IPs91-GCST90274796	Inflammatory bowel disease	Weighted mode	10	-0.0746511	0.136445	0.597602	-0.342083	0.192781	0.928067	0.710289	1.21262
Interleukin-10 receptor subunit beta levels || id:ebi-IPs91-GCST90274797	Inflammatory bowel disease	MR Egger	15	0.0222856	0.0451617	0.629917	-0.0662314	0.110803	1.02254	0.935914	1.11717
Interleukin-10 receptor subunit beta levels || id:ebi-IPs91-GCST90274797	Inflammatory bowel disease	Weighted median	15	0.0260386	0.0306802	0.396042	-0.0340945	0.0861717	1.02638	0.96648	1.08999
Interleukin-10 receptor subunit beta levels || id:ebi-IPs91-GCST90274797	Inflammatory bowel disease	Inverse variance weighted	15	0.0380727	0.0300735	0.205518	-0.0208715	0.0970168	1.03881	0.979345	1.10188
Interleukin-10 receptor subunit beta levels || id:ebi-IPs91-GCST90274797	Inflammatory bowel disease	Simple mode	15	-0.0553394	0.0976131	0.579741	-0.246661	0.135982	0.946164	0.781406	1.14566
Interleukin-10 receptor subunit beta levels || id:ebi-IPs91-GCST90274797	Inflammatory bowel disease	Weighted mode	15	0.0241855	0.0305903	0.442349	-0.0357714	0.0841424	1.02448	0.964861	1.08778
Interleukin-12 subunit beta levels || id:ebi-IPs91-GCST90274798	Inflammatory bowel disease	MR Egger	22	0.311457	0.0756651	0.000536044	0.163154	0.459761	1.36541	1.17722	1.5837
Interleukin-12 subunit beta levels || id:ebi-IPs91-GCST90274798	Inflammatory bowel disease	Weighted median	22	0.303583	0.0319553	2.0937e-21	0.240951	0.366215	1.3547	1.27246	1.44227
Interleukin-12 subunit beta levels || id:ebi-IPs91-GCST90274798	Inflammatory bowel disease	Inverse variance weighted	22	0.213946	0.0522813	4.27284e-05	0.111475	0.316417	1.23856	1.11793	1.3722
Interleukin-12 subunit beta levels || id:ebi-IPs91-GCST90274798	Inflammatory bowel disease	Simple mode	22	0.182729	0.126693	0.16397	-0.0655904	0.431048	1.20049	0.936514	1.53887
Interleukin-12 subunit beta levels || id:ebi-IPs91-GCST90274798	Inflammatory bowel disease	Weighted mode	22	0.306527	0.0308908	2.21816e-09	0.245981	0.367073	1.3587	1.27888	1.4435
Interleukin-13 levels || id:ebi-IPs91-GCST90274799	Inflammatory bowel disease	MR Egger	11	0.205314	0.154665	0.217035	-0.0978286	0.508457	1.22791	0.906804	1.66272
Interleukin-13 levels || id:ebi-IPs91-GCST90274799	Inflammatory bowel disease	Weighted median	11	0.132526	0.0785144	0.0914261	-0.021362	0.286415	1.14171	0.978865	1.33164
Interleukin-13 levels || id:ebi-IPs91-GCST90274799	Inflammatory bowel disease	Inverse variance weighted	11	0.0891979	0.0587411	0.12889	-0.0259346	0.20433	1.0933	0.974399	1.2267
Interleukin-13 levels || id:ebi-IPs91-GCST90274799	Inflammatory bowel disease	Simple mode	11	0.22236	0.149976	0.168986	-0.0715933	0.516312	1.24902	0.930909	1.67584
Interleukin-13 levels || id:ebi-IPs91-GCST90274799	Inflammatory bowel disease	Weighted mode	11	0.193252	0.145669	0.214121	-0.0922593	0.478763	1.21319	0.911869	1.61408
Interleukin-15 receptor subunit alpha levels || id:ebi-IPs91-GCST90274800	Inflammatory bowel disease	MR Egger	9	0.0919026	0.285918	0.75727	-0.468497	0.652302	1.09626	0.625942	1.91996
Interleukin-15 receptor subunit alpha levels || id:ebi-IPs91-GCST90274800	Inflammatory bowel disease	Weighted median	9	-0.0121633	0.0295799	0.680924	-0.07014	0.0458133	0.98791	0.932263	1.04688
Interleukin-15 receptor subunit alpha levels || id:ebi-IPs91-GCST90274800	Inflammatory bowel disease	Inverse variance weighted	9	-0.0528199	0.152957	0.72985	-0.352616	0.246976	0.948551	0.702847	1.28015
Interleukin-15 receptor subunit alpha levels || id:ebi-IPs91-GCST90274800	Inflammatory bowel disease	Simple mode	9	-0.152173	0.0929109	0.140091	-0.334278	0.0299328	0.85884	0.715855	1.03039
Interleukin-15 receptor subunit alpha levels || id:ebi-IPs91-GCST90274800	Inflammatory bowel disease	Weighted mode	9	-0.0130519	0.028475	0.658886	-0.068863	0.0427592	0.987033	0.933455	1.04369
Interleukin-17A levels || id:ebi-IPs91-GCST90274801	Inflammatory bowel disease	MR Egger	10	-0.333004	0.279645	0.26786	-0.881107	0.2151	0.716768	0.414324	1.23999
Interleukin-17A levels || id:ebi-IPs91-GCST90274801	Inflammatory bowel disease	Weighted median	10	-0.085209	0.101229	0.399929	-0.283617	0.113199	0.91832	0.753055	1.11985
Interleukin-17A levels || id:ebi-IPs91-GCST90274801	Inflammatory bowel disease	Inverse variance weighted	10	0.0101835	0.125713	0.935437	-0.236215	0.256582	1.01024	0.789611	1.2925
Interleukin-17A levels || id:ebi-IPs91-GCST90274801	Inflammatory bowel disease	Simple mode	10	-0.235193	0.175145	0.212203	-0.578476	0.108091	0.790419	0.560752	1.11415
Interleukin-17A levels || id:ebi-IPs91-GCST90274801	Inflammatory bowel disease	Weighted mode	10	-0.207156	0.160581	0.229195	-0.521894	0.107582	0.812893	0.593396	1.11358
Interleukin-17C levels || id:ebi-IPs91-GCST90274802	Inflammatory bowel disease	MR Egger	15	-0.00251494	0.138512	0.985789	-0.273999	0.268969	0.997488	0.760333	1.30861
Interleukin-17C levels || id:ebi-IPs91-GCST90274802	Inflammatory bowel disease	Weighted median	15	0.00545533	0.0637065	0.931759	-0.119409	0.13032	1.00547	0.887444	1.13919
Interleukin-17C levels || id:ebi-IPs91-GCST90274802	Inflammatory bowel disease	Inverse variance weighted	15	0.00538852	0.0485563	0.911637	-0.0897819	0.100559	1.0054	0.914131	1.10579
Interleukin-17C levels || id:ebi-IPs91-GCST90274802	Inflammatory bowel disease	Simple mode	15	0.116379	0.119083	0.345012	-0.117024	0.349782	1.12342	0.889564	1.41876
Interleukin-17C levels || id:ebi-IPs91-GCST90274802	Inflammatory bowel disease	Weighted mode	15	-0.076996	0.103037	0.467268	-0.278948	0.124956	0.925894	0.756579	1.1331
Interleukin-18 levels || id:ebi-IPs91-GCST90274803	Inflammatory bowel disease	MR Egger	13	0.149569	0.113148	0.213036	-0.0722012	0.371339	1.16133	0.930344	1.44967
Interleukin-18 levels || id:ebi-IPs91-GCST90274803	Inflammatory bowel disease	Weighted median	13	0.136257	0.0548753	0.013027	0.0287014	0.243813	1.14598	1.02912	1.27611
Interleukin-18 levels || id:ebi-IPs91-GCST90274803	Inflammatory bowel disease	Inverse variance weighted	13	0.141527	0.0482022	0.00332364	0.0470503	0.236003	1.15203	1.04817	1.26618
Interleukin-18 levels || id:ebi-IPs91-GCST90274803	Inflammatory bowel disease	Simple mode	13	0.114222	0.0945311	0.250203	-0.0710585	0.299503	1.121	0.931407	1.34919
Interleukin-18 levels || id:ebi-IPs91-GCST90274803	Inflammatory bowel disease	Weighted mode	13	0.163308	0.0518234	0.00835575	0.0617338	0.264882	1.1774	1.06368	1.30328
interleukin-18 receptor 1 levels || id:ebi-IPs91-GCST90274804	Inflammatory bowel disease	MR Egger	17	0.106142	0.0368057	0.0113607	0.0340028	0.178281	1.11198	1.03459	1.19516
interleukin-18 receptor 1 levels || id:ebi-IPs91-GCST90274804	Inflammatory bowel disease	Weighted median	17	0.11652	0.0304247	0.000128259	0.0568873	0.176152	1.12358	1.05854	1.19262
interleukin-18 receptor 1 levels || id:ebi-IPs91-GCST90274804	Inflammatory bowel disease	Inverse variance weighted	17	0.0807568	0.0243902	0.000929514	0.032952	0.128562	1.08411	1.0335	1.13719
interleukin-18 receptor 1 levels || id:ebi-IPs91-GCST90274804	Inflammatory bowel disease	Simple mode	17	-0.0451603	0.07675	0.564473	-0.19559	0.10527	0.955844	0.822349	1.11101
interleukin-18 receptor 1 levels || id:ebi-IPs91-GCST90274804	Inflammatory bowel disease	Weighted mode	17	0.0891446	0.0252444	0.00277418	0.0396656	0.138624	1.09324	1.04046	1.14869
Interleukin-1-alpha levels || id:ebi-IPs91-GCST90274805	Inflammatory bowel disease	MR Egger	11	-0.13569	0.117559	0.278134	-0.366105	0.0947254	0.873113	0.69343	1.09936
Interleukin-1-alpha levels || id:ebi-IPs91-GCST90274805	Inflammatory bowel disease	Weighted median	11	0.0269705	0.0750417	0.719291	-0.120111	0.174052	1.02734	0.886822	1.19012
Interleukin-1-alpha levels || id:ebi-IPs91-GCST90274805	Inflammatory bowel disease	Inverse variance weighted	11	-0.000699862	0.065336	0.991453	-0.128758	0.127359	0.9993	0.879186	1.13582
Interleukin-1-alpha levels || id:ebi-IPs91-GCST90274805	Inflammatory bowel disease	Simple mode	11	0.0832054	0.121576	0.509277	-0.155083	0.321494	1.08677	0.856344	1.37919
Interleukin-1-alpha levels || id:ebi-IPs91-GCST90274805	Inflammatory bowel disease	Weighted mode	11	0.0492077	0.0874419	0.586001	-0.122178	0.220594	1.05044	0.88499	1.24682
Interleukin-2 levels || id:ebi-IPs91-GCST90274806	Inflammatory bowel disease	MR Egger	12	-0.211442	0.159273	0.213836	-0.523618	0.100733	0.809416	0.592374	1.10598
Interleukin-2 levels || id:ebi-IPs91-GCST90274806	Inflammatory bowel disease	Weighted median	12	-0.0232589	0.0809756	0.773933	-0.181971	0.135453	0.977009	0.833625	1.14506
Interleukin-2 levels || id:ebi-IPs91-GCST90274806	Inflammatory bowel disease	Inverse variance weighted	12	-0.0441167	0.0602442	0.463986	-0.162195	0.0739618	0.956842	0.850275	1.07677
Interleukin-2 levels || id:ebi-IPs91-GCST90274806	Inflammatory bowel disease	Simple mode	12	0.0596696	0.156164	0.70967	-0.246413	0.365752	1.06149	0.7816	1.4416
Interleukin-2 levels || id:ebi-IPs91-GCST90274806	Inflammatory bowel disease	Weighted mode	12	0.0532717	0.147875	0.725483	-0.236563	0.343106	1.05472	0.789337	1.40932
Interleukin-20 levels || id:ebi-IPs91-GCST90274807	Inflammatory bowel disease	MR Egger	12	-0.0621092	0.114745	0.600165	-0.28701	0.162792	0.93978	0.750504	1.17679
Interleukin-20 levels || id:ebi-IPs91-GCST90274807	Inflammatory bowel disease	Weighted median	12	-0.0597323	0.0760585	0.43225	-0.208807	0.0893423	0.942017	0.811552	1.09345
Interleukin-20 levels || id:ebi-IPs91-GCST90274807	Inflammatory bowel disease	Inverse variance weighted	12	-0.065046	0.0592164	0.27201	-0.18111	0.0510182	0.937024	0.834343	1.05234
Interleukin-20 levels || id:ebi-IPs91-GCST90274807	Inflammatory bowel disease	Simple mode	12	-0.0548111	0.118997	0.654052	-0.288045	0.178423	0.946664	0.749728	1.19533
Interleukin-20 levels || id:ebi-IPs91-GCST90274807	Inflammatory bowel disease	Weighted mode	12	-0.0548111	0.112261	0.634962	-0.274842	0.16522	0.946664	0.759692	1.17965
Interleukin-20 receptor subunit alpha levels || id:ebi-IPs91-GCST90274808	Inflammatory bowel disease	MR Egger	8	0.0098378	0.150683	0.950066	-0.285502	0.305177	1.00989	0.751637	1.35687
Interleukin-20 receptor subunit alpha levels || id:ebi-IPs91-GCST90274808	Inflammatory bowel disease	Weighted median	8	-0.0849943	0.0898815	0.344339	-0.261162	0.0911734	0.918518	0.770156	1.09546
Interleukin-20 receptor subunit alpha levels || id:ebi-IPs91-GCST90274808	Inflammatory bowel disease	Inverse variance weighted	8	-0.0473728	0.0669939	0.479491	-0.178681	0.0839353	0.953732	0.836373	1.08756
Interleukin-20 receptor subunit alpha levels || id:ebi-IPs91-GCST90274808	Inflammatory bowel disease	Simple mode	8	-0.0957321	0.127715	0.477941	-0.346054	0.15459	0.908707	0.707474	1.16718
Interleukin-20 receptor subunit alpha levels || id:ebi-IPs91-GCST90274808	Inflammatory bowel disease	Weighted mode	8	-0.104954	0.127349	0.437032	-0.354558	0.144649	0.900366	0.701483	1.15563
Interleukin-22 receptor subunit alpha-1 levels || id:ebi-IPs91-GCST90274809	Inflammatory bowel disease	MR Egger	11	0.100879	0.11348	0.397164	-0.121542	0.3233	1.10614	0.885554	1.38168
Interleukin-22 receptor subunit alpha-1 levels || id:ebi-IPs91-GCST90274809	Inflammatory bowel disease	Weighted median	11	-0.0510435	0.0785031	0.515557	-0.204909	0.102823	0.950237	0.814721	1.10829
Interleukin-22 receptor subunit alpha-1 levels || id:ebi-IPs91-GCST90274809	Inflammatory bowel disease	Inverse variance weighted	11	-0.000776642	0.0614993	0.989924	-0.121315	0.119762	0.999224	0.885755	1.12723
Interleukin-22 receptor subunit alpha-1 levels || id:ebi-IPs91-GCST90274809	Inflammatory bowel disease	Simple mode	11	-0.088168	0.13171	0.518392	-0.34632	0.169984	0.915607	0.707286	1.18529
Interleukin-22 receptor subunit alpha-1 levels || id:ebi-IPs91-GCST90274809	Inflammatory bowel disease	Weighted mode	11	-0.097063	0.124791	0.454694	-0.341654	0.147528	0.907499	0.710594	1.15897
Interleukin-24 levels || id:ebi-IPs91-GCST90274810	Inflammatory bowel disease	MR Egger	9	-0.0982822	0.307506	0.758591	-0.700995	0.50443	0.906393	0.496092	1.65604
Interleukin-24 levels || id:ebi-IPs91-GCST90274810	Inflammatory bowel disease	Weighted median	9	0.0602847	0.0921862	0.513147	-0.1204	0.24097	1.06214	0.886566	1.27248
Interleukin-24 levels || id:ebi-IPs91-GCST90274810	Inflammatory bowel disease	Inverse variance weighted	9	0.181806	0.148239	0.220032	-0.108742	0.472355	1.19938	0.896962	1.60377
Interleukin-24 levels || id:ebi-IPs91-GCST90274810	Inflammatory bowel disease	Simple mode	9	0.122311	0.126182	0.360772	-0.125006	0.369628	1.13011	0.882492	1.4472
Interleukin-24 levels || id:ebi-IPs91-GCST90274810	Inflammatory bowel disease	Weighted mode	9	0.106923	0.119454	0.396866	-0.127207	0.341054	1.11285	0.880551	1.40643
Interleukin-2 receptor subunit beta levels || id:ebi-IPs91-GCST90274811	Inflammatory bowel disease	MR Egger	10	0.182525	0.139092	0.22583	-0.090095	0.455144	1.20024	0.913844	1.5764
Interleukin-2 receptor subunit beta levels || id:ebi-IPs91-GCST90274811	Inflammatory bowel disease	Weighted median	10	0.0455473	0.0846248	0.59042	-0.120317	0.211412	1.0466	0.886639	1.23542
Interleukin-2 receptor subunit beta levels || id:ebi-IPs91-GCST90274811	Inflammatory bowel disease	Inverse variance weighted	10	0.0214144	0.0652525	0.742778	-0.106481	0.149309	1.02165	0.898993	1.16103
Interleukin-2 receptor subunit beta levels || id:ebi-IPs91-GCST90274811	Inflammatory bowel disease	Simple mode	10	0.162534	0.15558	0.323407	-0.142402	0.467471	1.17649	0.867273	1.59595
Interleukin-2 receptor subunit beta levels || id:ebi-IPs91-GCST90274811	Inflammatory bowel disease	Weighted mode	10	0.131725	0.147128	0.393936	-0.156645	0.420096	1.14079	0.855007	1.52211
Interleukin-33 levels || id:ebi-IPs91-GCST90274812	Inflammatory bowel disease	MR Egger	7	-0.0284098	0.293372	0.926616	-0.603419	0.546599	0.97199	0.546939	1.72737
Interleukin-33 levels || id:ebi-IPs91-GCST90274812	Inflammatory bowel disease	Weighted median	7	-0.000505304	0.102207	0.996055	-0.20083	0.19982	0.999495	0.818051	1.22118
Interleukin-33 levels || id:ebi-IPs91-GCST90274812	Inflammatory bowel disease	Inverse variance weighted	7	-0.0602787	0.0905993	0.505837	-0.237853	0.117296	0.941502	0.788318	1.12445
Interleukin-33 levels || id:ebi-IPs91-GCST90274812	Inflammatory bowel disease	Simple mode	7	-0.00642602	0.151206	0.96748	-0.30279	0.289938	0.993595	0.738754	1.33634
Interleukin-33 levels || id:ebi-IPs91-GCST90274812	Inflammatory bowel disease	Weighted mode	7	-0.00642602	0.162812	0.969797	-0.325537	0.312685	0.993595	0.72214	1.36709
Interleukin-4 levels || id:ebi-IPs91-GCST90274813	Inflammatory bowel disease	MR Egger	9	0.432557	0.459918	0.37827	-0.468883	1.334	1.54119	0.625701	3.79618
Interleukin-4 levels || id:ebi-IPs91-GCST90274813	Inflammatory bowel disease	Weighted median	9	-0.0398365	0.0867536	0.646097	-0.209874	0.130201	0.960947	0.810687	1.13906
Interleukin-4 levels || id:ebi-IPs91-GCST90274813	Inflammatory bowel disease	Inverse variance weighted	9	0.223993	0.165384	0.175614	-0.100159	0.548145	1.25106	0.904694	1.73004
Interleukin-4 levels || id:ebi-IPs91-GCST90274813	Inflammatory bowel disease	Simple mode	9	-0.055685	0.106645	0.615708	-0.264708	0.153338	0.945837	0.76743	1.16572
Interleukin-4 levels || id:ebi-IPs91-GCST90274813	Inflammatory bowel disease	Weighted mode	9	-0.055685	0.106517	0.615291	-0.264457	0.153087	0.945837	0.767622	1.16543
Interleukin-5 levels || id:ebi-IPs91-GCST90274814	Inflammatory bowel disease	MR Egger	10	-0.221836	0.247379	0.396037	-0.706699	0.263027	0.801047	0.49327	1.30086
Interleukin-5 levels || id:ebi-IPs91-GCST90274814	Inflammatory bowel disease	Weighted median	10	-0.021059	0.0963537	0.826993	-0.209912	0.167794	0.979161	0.810655	1.18269
Interleukin-5 levels || id:ebi-IPs91-GCST90274814	Inflammatory bowel disease	Inverse variance weighted	10	0.0373481	0.0994611	0.707285	-0.157596	0.232292	1.03805	0.854195	1.26149
Interleukin-5 levels || id:ebi-IPs91-GCST90274814	Inflammatory bowel disease	Simple mode	10	-0.0618708	0.18979	0.75188	-0.43386	0.310118	0.940004	0.648003	1.36359
Interleukin-5 levels || id:ebi-IPs91-GCST90274814	Inflammatory bowel disease	Weighted mode	10	-0.0133472	0.170627	0.939361	-0.347776	0.321082	0.986741	0.706257	1.37862
Interleukin-6 levels || id:ebi-IPs91-GCST90274815	Inflammatory bowel disease	MR Egger	8	-0.0721108	0.114282	0.551311	-0.296104	0.151882	0.930428	0.74371	1.16402
Interleukin-6 levels || id:ebi-IPs91-GCST90274815	Inflammatory bowel disease	Weighted median	8	-0.117277	0.065812	0.0747502	-0.246268	0.0117149	0.889339	0.781713	1.01178
Interleukin-6 levels || id:ebi-IPs91-GCST90274815	Inflammatory bowel disease	Inverse variance weighted	8	-0.102185	0.056128	0.0686708	-0.212196	0.00782537	0.902862	0.808806	1.00786
Interleukin-6 levels || id:ebi-IPs91-GCST90274815	Inflammatory bowel disease	Simple mode	8	-0.0103836	0.121186	0.934117	-0.247908	0.22714	0.98967	0.780432	1.25501
Interleukin-6 levels || id:ebi-IPs91-GCST90274815	Inflammatory bowel disease	Weighted mode	8	-0.185808	0.0763337	0.0451442	-0.335422	-0.0361943	0.830433	0.715036	0.964453
Interleukin-7 levels || id:ebi-IPs91-GCST90274816	Inflammatory bowel disease	MR Egger	13	0.22837	0.475386	0.640362	-0.703387	1.16013	1.25655	0.494906	3.19034
Interleukin-7 levels || id:ebi-IPs91-GCST90274816	Inflammatory bowel disease	Weighted median	13	0.0995406	0.0777461	0.200429	-0.0528417	0.251923	1.10466	0.94853	1.2865
Interleukin-7 levels || id:ebi-IPs91-GCST90274816	Inflammatory bowel disease	Inverse variance weighted	13	-0.0307858	0.183316	0.866632	-0.390085	0.328513	0.969683	0.676999	1.3889
Interleukin-7 levels || id:ebi-IPs91-GCST90274816	Inflammatory bowel disease	Simple mode	13	0.100143	0.12969	0.454953	-0.154049	0.354335	1.10533	0.85723	1.42523
Interleukin-7 levels || id:ebi-IPs91-GCST90274816	Inflammatory bowel disease	Weighted mode	13	0.0464193	0.104514	0.664842	-0.158428	0.251267	1.04751	0.853484	1.28565
Interleukin-8 levels || id:ebi-IPs91-GCST90274817	Inflammatory bowel disease	MR Egger	15	0.0826035	0.113868	0.481042	-0.140577	0.305784	1.08611	0.868857	1.35769
Interleukin-8 levels || id:ebi-IPs91-GCST90274817	Inflammatory bowel disease	Weighted median	15	0.138922	0.0736406	0.0592293	-0.00541349	0.283258	1.14903	0.994601	1.32745
Interleukin-8 levels || id:ebi-IPs91-GCST90274817	Inflammatory bowel disease	Inverse variance weighted	15	0.13487	0.0543297	0.0130488	0.0283838	0.241356	1.14439	1.02879	1.27297
Interleukin-8 levels || id:ebi-IPs91-GCST90274817	Inflammatory bowel disease	Simple mode	15	0.0876043	0.118702	0.472695	-0.145053	0.320261	1.09156	0.864977	1.37749
Interleukin-8 levels || id:ebi-IPs91-GCST90274817	Inflammatory bowel disease	Weighted mode	15	0.176702	0.122834	0.172258	-0.064052	0.417456	1.19328	0.937956	1.51809
Latency-associated peptide transforming growth factor beta 1 levels || id:ebi-IPs91-GCST90274818	Inflammatory bowel disease	MR Egger	17	-0.0954131	0.120534	0.440941	-0.33166	0.140834	0.908997	0.717731	1.15123
Latency-associated peptide transforming growth factor beta 1 levels || id:ebi-IPs91-GCST90274818	Inflammatory bowel disease	Weighted median	17	-0.118876	0.0692784	0.0861774	-0.254662	0.0169097	0.887918	0.775179	1.01705
Latency-associated peptide transforming growth factor beta 1 levels || id:ebi-IPs91-GCST90274818	Inflammatory bowel disease	Inverse variance weighted	17	0.0281942	0.0699677	0.686978	-0.108943	0.165331	1.0286	0.896782	1.17978
Latency-associated peptide transforming growth factor beta 1 levels || id:ebi-IPs91-GCST90274818	Inflammatory bowel disease	Simple mode	17	-0.0959377	0.131428	0.475965	-0.353537	0.161661	0.908521	0.7022	1.17546
Latency-associated peptide transforming growth factor beta 1 levels || id:ebi-IPs91-GCST90274818	Inflammatory bowel disease	Weighted mode	17	-0.104167	0.0749237	0.183475	-0.251017	0.0426836	0.901075	0.778009	1.04361
Leukemia inhibitory factor levels || id:ebi-IPs91-GCST90274819	Inflammatory bowel disease	MR Egger	6	0.258453	0.240061	0.342255	-0.212067	0.728973	1.29493	0.80891	2.07295
Leukemia inhibitory factor levels || id:ebi-IPs91-GCST90274819	Inflammatory bowel disease	Weighted median	6	-0.079081	0.111787	0.479303	-0.298184	0.140022	0.923965	0.742165	1.1503
Leukemia inhibitory factor levels || id:ebi-IPs91-GCST90274819	Inflammatory bowel disease	Inverse variance weighted	6	-0.151778	0.10821	0.160726	-0.363869	0.0603123	0.859179	0.694982	1.06217
Leukemia inhibitory factor levels || id:ebi-IPs91-GCST90274819	Inflammatory bowel disease	Simple mode	6	0.0245411	0.202549	0.908282	-0.372455	0.421537	1.02484	0.689041	1.5243
Leukemia inhibitory factor levels || id:ebi-IPs91-GCST90274819	Inflammatory bowel disease	Weighted mode	6	0.0245411	0.196616	0.905531	-0.360827	0.409909	1.02484	0.697099	1.50668
Leukemia inhibitory factor receptor levels || id:ebi-IPs91-GCST90274820	Inflammatory bowel disease	MR Egger	14	0.10198	0.103651	0.344596	-0.101176	0.305137	1.10736	0.903774	1.35681
Leukemia inhibitory factor receptor levels || id:ebi-IPs91-GCST90274820	Inflammatory bowel disease	Weighted median	14	0.0473207	0.0694569	0.495685	-0.0888149	0.183456	1.04846	0.915015	1.20136
Leukemia inhibitory factor receptor levels || id:ebi-IPs91-GCST90274820	Inflammatory bowel disease	Inverse variance weighted	14	0.0571799	0.0535969	0.286039	-0.04787	0.16223	1.05885	0.953258	1.17613
Leukemia inhibitory factor receptor levels || id:ebi-IPs91-GCST90274820	Inflammatory bowel disease	Simple mode	14	0.0381458	0.114044	0.74335	-0.185381	0.261673	1.03888	0.830788	1.2991
Leukemia inhibitory factor receptor levels || id:ebi-IPs91-GCST90274820	Inflammatory bowel disease	Weighted mode	14	0.0539967	0.105764	0.618231	-0.1533	0.261293	1.05548	0.857872	1.29861
Monocyte chemoattractant protein-1 levels || id:ebi-IPs91-GCST90274821	Inflammatory bowel disease	MR Egger	19	0.0542514	0.140439	0.704067	-0.221008	0.329511	1.05575	0.80171	1.39029
Monocyte chemoattractant protein-1 levels || id:ebi-IPs91-GCST90274821	Inflammatory bowel disease	Weighted median	19	0.0155626	0.0570726	0.785099	-0.0962997	0.127425	1.01568	0.908192	1.1359
Monocyte chemoattractant protein-1 levels || id:ebi-IPs91-GCST90274821	Inflammatory bowel disease	Inverse variance weighted	19	-0.0430463	0.07501	0.566054	-0.190066	0.103973	0.957867	0.826905	1.10957
Monocyte chemoattractant protein-1 levels || id:ebi-IPs91-GCST90274821	Inflammatory bowel disease	Simple mode	19	-0.0295268	0.0880839	0.74134	-0.202171	0.143118	0.970905	0.816955	1.15387
Monocyte chemoattractant protein-1 levels || id:ebi-IPs91-GCST90274821	Inflammatory bowel disease	Weighted mode	19	0.0173095	0.0561502	0.761415	-0.0927449	0.127364	1.01746	0.911426	1.13583
Monocyte chemoattractant protein 2 levels || id:ebi-IPs91-GCST90274822	Inflammatory bowel disease	MR Egger	21	0.0312667	0.0348011	0.380195	-0.0369434	0.0994769	1.03176	0.963731	1.10459
Monocyte chemoattractant protein 2 levels || id:ebi-IPs91-GCST90274822	Inflammatory bowel disease	Weighted median	21	0.0448745	0.0197757	0.0232576	0.00611418	0.0836348	1.0459	1.00613	1.08723
Monocyte chemoattractant protein 2 levels || id:ebi-IPs91-GCST90274822	Inflammatory bowel disease	Inverse variance weighted	21	0.0347946	0.0285369	0.222737	-0.0211378	0.090727	1.03541	0.979084	1.09497
Monocyte chemoattractant protein 2 levels || id:ebi-IPs91-GCST90274822	Inflammatory bowel disease	Simple mode	21	-0.0412592	0.0727902	0.577141	-0.183928	0.10141	0.95958	0.831996	1.10673
Monocyte chemoattractant protein 2 levels || id:ebi-IPs91-GCST90274822	Inflammatory bowel disease	Weighted mode	21	0.032084	0.0181395	0.0921884	-0.0034695	0.0676375	1.0326	0.996537	1.06998
Monocyte chemoattractant protein-3 levels || id:ebi-IPs91-GCST90274823	Inflammatory bowel disease	MR Egger	18	-0.050381	0.125583	0.693596	-0.296523	0.195761	0.950867	0.743398	1.21624
Monocyte chemoattractant protein-3 levels || id:ebi-IPs91-GCST90274823	Inflammatory bowel disease	Weighted median	18	0.0781074	0.057368	0.173351	-0.0343339	0.190549	1.08124	0.966249	1.20991
Monocyte chemoattractant protein-3 levels || id:ebi-IPs91-GCST90274823	Inflammatory bowel disease	Inverse variance weighted	18	0.0253702	0.0554856	0.647499	-0.0833816	0.134122	1.02569	0.92	1.14353
Monocyte chemoattractant protein-3 levels || id:ebi-IPs91-GCST90274823	Inflammatory bowel disease	Simple mode	18	-0.0227254	0.111255	0.840573	-0.240785	0.195335	0.977531	0.78601	1.21572
Monocyte chemoattractant protein-3 levels || id:ebi-IPs91-GCST90274823	Inflammatory bowel disease	Weighted mode	18	0.0602499	0.0817686	0.47127	-0.100016	0.220516	1.0621	0.904822	1.24672
Monocyte chemoattractant protein-4 levels || id:ebi-IPs91-GCST90274824	Inflammatory bowel disease	MR Egger	18	0.328813	0.167502	0.0672674	0.000509902	0.657116	1.38932	1.00051	1.92922
Monocyte chemoattractant protein-4 levels || id:ebi-IPs91-GCST90274824	Inflammatory bowel disease	Weighted median	18	0.0771234	0.0564316	0.171728	-0.0334825	0.187729	1.08018	0.967072	1.20651
Monocyte chemoattractant protein-4 levels || id:ebi-IPs91-GCST90274824	Inflammatory bowel disease	Inverse variance weighted	18	-0.0152688	0.0898121	0.865003	-0.1913	0.160763	0.984847	0.825884	1.17441
Monocyte chemoattractant protein-4 levels || id:ebi-IPs91-GCST90274824	Inflammatory bowel disease	Simple mode	18	0.0799551	0.111022	0.481204	-0.137648	0.297558	1.08324	0.871405	1.34657
Monocyte chemoattractant protein-4 levels || id:ebi-IPs91-GCST90274824	Inflammatory bowel disease	Weighted mode	18	0.102063	0.0917778	0.281588	-0.0778212	0.281948	1.10745	0.92513	1.32571
Macrophage inflammatory protein 1a levels || id:ebi-IPs91-GCST90274825	Inflammatory bowel disease	MR Egger	14	-0.0348382	0.110074	0.757063	-0.250584	0.180908	0.965762	0.778346	1.1983
Macrophage inflammatory protein 1a levels || id:ebi-IPs91-GCST90274825	Inflammatory bowel disease	Weighted median	14	0.0120496	0.0346741	0.728208	-0.0559117	0.0800109	1.01212	0.945623	1.0833
Macrophage inflammatory protein 1a levels || id:ebi-IPs91-GCST90274825	Inflammatory bowel disease	Inverse variance weighted	14	0.0652272	0.0724917	0.368233	-0.0768566	0.207311	1.0674	0.926023	1.23037
Macrophage inflammatory protein 1a levels || id:ebi-IPs91-GCST90274825	Inflammatory bowel disease	Simple mode	14	0.0295065	0.0743097	0.697754	-0.11614	0.175154	1.02995	0.89035	1.19143
Macrophage inflammatory protein 1a levels || id:ebi-IPs91-GCST90274825	Inflammatory bowel disease	Weighted mode	14	0.007362	0.0353532	0.838268	-0.0619303	0.0766543	1.00739	0.939948	1.07967
Matrix metalloproteinase-1 levels || id:ebi-IPs91-GCST90274826	Inflammatory bowel disease	MR Egger	13	-0.0378521	0.0986991	0.70865	-0.231302	0.155598	0.962855	0.793499	1.16836
Matrix metalloproteinase-1 levels || id:ebi-IPs91-GCST90274826	Inflammatory bowel disease	Weighted median	13	0.00833539	0.0656594	0.898981	-0.120357	0.137028	1.00837	0.886604	1.14686
Matrix metalloproteinase-1 levels || id:ebi-IPs91-GCST90274826	Inflammatory bowel disease	Inverse variance weighted	13	0.0154314	0.0511993	0.76311	-0.0849192	0.115782	1.01555	0.918586	1.12275
Matrix metalloproteinase-1 levels || id:ebi-IPs91-GCST90274826	Inflammatory bowel disease	Simple mode	13	0.00405466	0.111108	0.971489	-0.213717	0.221826	1.00406	0.807577	1.24835
Matrix metalloproteinase-1 levels || id:ebi-IPs91-GCST90274826	Inflammatory bowel disease	Weighted mode	13	0.00405466	0.0806168	0.960714	-0.153954	0.162064	1.00406	0.857311	1.17594
Matrix metalloproteinase-10 levels || id:ebi-IPs91-GCST90274827	Inflammatory bowel disease	MR Egger	12	-0.0118348	0.0497043	0.816609	-0.109255	0.0855856	0.988235	0.896502	1.08935
Matrix metalloproteinase-10 levels || id:ebi-IPs91-GCST90274827	Inflammatory bowel disease	Weighted median	12	-0.0532449	0.0419003	0.203817	-0.13537	0.0288798	0.948148	0.873393	1.0293
Matrix metalloproteinase-10 levels || id:ebi-IPs91-GCST90274827	Inflammatory bowel disease	Inverse variance weighted	12	0.0101771	0.0371504	0.784129	-0.0626377	0.0829919	1.01023	0.939284	1.08653
Matrix metalloproteinase-10 levels || id:ebi-IPs91-GCST90274827	Inflammatory bowel disease	Simple mode	12	-0.0538175	0.0996853	0.600043	-0.249201	0.141566	0.947605	0.779424	1.15208
Matrix metalloproteinase-10 levels || id:ebi-IPs91-GCST90274827	Inflammatory bowel disease	Weighted mode	12	-0.0342711	0.0404556	0.414974	-0.113564	0.0450218	0.96631	0.892647	1.04605
Neurturin levels || id:ebi-IPs91-GCST90274828	Inflammatory bowel disease	MR Egger	11	0.187384	0.120563	0.154546	-0.048919	0.423687	1.20609	0.952258	1.52758
Neurturin levels || id:ebi-IPs91-GCST90274828	Inflammatory bowel disease	Weighted median	11	0.00119832	0.0841506	0.988638	-0.163737	0.166133	1.0012	0.848965	1.18073
Neurturin levels || id:ebi-IPs91-GCST90274828	Inflammatory bowel disease	Inverse variance weighted	11	-0.00136549	0.063554	0.982858	-0.125931	0.1232	0.998635	0.881675	1.13111
Neurturin levels || id:ebi-IPs91-GCST90274828	Inflammatory bowel disease	Simple mode	11	-0.023401	0.142293	0.872649	-0.302295	0.255493	0.976871	0.73912	1.2911
Neurturin levels || id:ebi-IPs91-GCST90274828	Inflammatory bowel disease	Weighted mode	11	-0.0148349	0.122251	0.90582	-0.254448	0.224778	0.985275	0.775345	1.25204
Neurotrophin-3 levels || id:ebi-IPs91-GCST90274829	Inflammatory bowel disease	MR Egger	12	-0.019473	0.166409	0.909162	-0.345635	0.306689	0.980715	0.707771	1.35892
Neurotrophin-3 levels || id:ebi-IPs91-GCST90274829	Inflammatory bowel disease	Weighted median	12	0.0531465	0.0980324	0.587728	-0.138997	0.24529	1.05458	0.870231	1.27799
Neurotrophin-3 levels || id:ebi-IPs91-GCST90274829	Inflammatory bowel disease	Inverse variance weighted	12	-0.0883152	0.075413	0.241564	-0.236125	0.0594943	0.915472	0.789682	1.0613
Neurotrophin-3 levels || id:ebi-IPs91-GCST90274829	Inflammatory bowel disease	Simple mode	12	-0.336909	0.211961	0.140257	-0.752352	0.0785334	0.713974	0.471257	1.0817
Neurotrophin-3 levels || id:ebi-IPs91-GCST90274829	Inflammatory bowel disease	Weighted mode	12	0.121614	0.193347	0.542196	-0.257347	0.500574	1.12932	0.7731	1.64967
Osteoprotegerin levels || id:ebi-IPs91-GCST90274830	Inflammatory bowel disease	MR Egger	17	0.024812	0.174876	0.88906	-0.317944	0.367568	1.02512	0.727643	1.44422
Osteoprotegerin levels || id:ebi-IPs91-GCST90274830	Inflammatory bowel disease	Weighted median	17	0.197344	0.060902	0.0011938	0.0779763	0.316712	1.21816	1.0811	1.37261
Osteoprotegerin levels || id:ebi-IPs91-GCST90274830	Inflammatory bowel disease	Inverse variance weighted	17	0.173385	0.0805073	0.0312674	0.0155905	0.331179	1.18932	1.01571	1.39261
Osteoprotegerin levels || id:ebi-IPs91-GCST90274830	Inflammatory bowel disease	Simple mode	17	0.133711	0.10359	0.215125	-0.069326	0.336747	1.14306	0.933022	1.40039
Osteoprotegerin levels || id:ebi-IPs91-GCST90274830	Inflammatory bowel disease	Weighted mode	17	0.176498	0.0668584	0.0178336	0.0454554	0.30754	1.19303	1.0465	1.36008
Oncostatin-M levels || id:ebi-IPs91-GCST90274831	Inflammatory bowel disease	MR Egger	12	-0.434847	0.415209	0.319616	-1.24866	0.378962	0.647364	0.28689	1.46077
Oncostatin-M levels || id:ebi-IPs91-GCST90274831	Inflammatory bowel disease	Weighted median	12	-0.0347132	0.0896713	0.69867	-0.210469	0.141042	0.965882	0.810204	1.15147
Oncostatin-M levels || id:ebi-IPs91-GCST90274831	Inflammatory bowel disease	Inverse variance weighted	12	-0.0296594	0.146324	0.839372	-0.316455	0.257136	0.970776	0.728728	1.29322
Oncostatin-M levels || id:ebi-IPs91-GCST90274831	Inflammatory bowel disease	Simple mode	12	-0.0236332	0.122332	0.850331	-0.263403	0.216137	0.976644	0.768432	1.24127
Oncostatin-M levels || id:ebi-IPs91-GCST90274831	Inflammatory bowel disease	Weighted mode	12	0.0346628	0.122586	0.782608	-0.205605	0.274931	1.03527	0.814154	1.31644
Programmed cell death 1 ligand 1 levels || id:ebi-IPs91-GCST90274832	Inflammatory bowel disease	MR Egger	15	-0.236181	0.265042	0.389068	-0.755664	0.283303	0.789638	0.469699	1.32751
Programmed cell death 1 ligand 1 levels || id:ebi-IPs91-GCST90274832	Inflammatory bowel disease	Weighted median	15	-0.0134132	0.0840697	0.873237	-0.17819	0.151363	0.986676	0.836784	1.16342
Programmed cell death 1 ligand 1 levels || id:ebi-IPs91-GCST90274832	Inflammatory bowel disease	Inverse variance weighted	15	0.0287227	0.117846	0.807439	-0.202255	0.2597	1.02914	0.816887	1.29654
Programmed cell death 1 ligand 1 levels || id:ebi-IPs91-GCST90274832	Inflammatory bowel disease	Simple mode	15	0.0895935	0.161454	0.587708	-0.226856	0.406043	1.09373	0.797036	1.50087
Programmed cell death 1 ligand 1 levels || id:ebi-IPs91-GCST90274832	Inflammatory bowel disease	Weighted mode	15	0.123159	0.297966	0.685624	-0.460854	0.707173	1.13106	0.630744	2.02825
Stem cell factor levels || id:ebi-IPs91-GCST90274833	Inflammatory bowel disease	MR Egger	28	-0.142662	0.0660368	0.0401432	-0.272094	-0.0132301	0.867047	0.761782	0.986857
Stem cell factor levels || id:ebi-IPs91-GCST90274833	Inflammatory bowel disease	Weighted median	28	-0.0635885	0.043496	0.143758	-0.148841	0.0216636	0.938391	0.861706	1.0219
Stem cell factor levels || id:ebi-IPs91-GCST90274833	Inflammatory bowel disease	Inverse variance weighted	28	-0.0241714	0.0368972	0.512403	-0.0964899	0.0481471	0.976118	0.908019	1.04933
Stem cell factor levels || id:ebi-IPs91-GCST90274833	Inflammatory bowel disease	Simple mode	28	0.0135266	0.0823523	0.870756	-0.147884	0.174937	1.01362	0.862531	1.19117
Stem cell factor levels || id:ebi-IPs91-GCST90274833	Inflammatory bowel disease	Weighted mode	28	-0.0677773	0.0459286	0.151589	-0.157797	0.0222427	0.934469	0.854023	1.02249
SIR2-like protein 2 levels || id:ebi-IPs91-GCST90274834	Inflammatory bowel disease	MR Egger	11	0.257795	0.137085	0.0927242	-0.0108908	0.526481	1.29407	0.989168	1.69296
SIR2-like protein 2 levels || id:ebi-IPs91-GCST90274834	Inflammatory bowel disease	Weighted median	11	-0.0346596	0.0987566	0.725619	-0.228223	0.158903	0.965934	0.795947	1.17222
SIR2-like protein 2 levels || id:ebi-IPs91-GCST90274834	Inflammatory bowel disease	Inverse variance weighted	11	-0.0324461	0.0765646	0.67173	-0.182513	0.11762	0.968075	0.833174	1.12482
SIR2-like protein 2 levels || id:ebi-IPs91-GCST90274834	Inflammatory bowel disease	Simple mode	11	-0.0231184	0.177549	0.898984	-0.371114	0.324878	0.977147	0.689965	1.38386
SIR2-like protein 2 levels || id:ebi-IPs91-GCST90274834	Inflammatory bowel disease	Weighted mode	11	-0.0278891	0.1685	0.871838	-0.35815	0.302372	0.972496	0.698968	1.35306
Signaling lymphocytic activation molecule levels || id:ebi-IPs91-GCST90274835	Inflammatory bowel disease	MR Egger	24	0.406627	0.130119	0.00492774	0.151594	0.661659	1.50174	1.16369	1.93801
Signaling lymphocytic activation molecule levels || id:ebi-IPs91-GCST90274835	Inflammatory bowel disease	Weighted median	24	0.0653601	0.0601784	0.277433	-0.0525897	0.18331	1.06754	0.948769	1.20119
Signaling lymphocytic activation molecule levels || id:ebi-IPs91-GCST90274835	Inflammatory bowel disease	Inverse variance weighted	24	0.0960505	0.0675189	0.15486	-0.0362864	0.228387	1.10081	0.964364	1.25657
Signaling lymphocytic activation molecule levels || id:ebi-IPs91-GCST90274835	Inflammatory bowel disease	Simple mode	24	-0.0125641	0.13552	0.926937	-0.278184	0.253056	0.987515	0.757158	1.28796
Signaling lymphocytic activation molecule levels || id:ebi-IPs91-GCST90274835	Inflammatory bowel disease	Weighted mode	24	0.156993	0.0803791	0.0630729	-0.00055039	0.314536	1.16999	0.99945	1.36962
Sulfotransferase 1A1 levels || id:ebi-IPs91-GCST90274836	Inflammatory bowel disease	MR Egger	19	-0.21459	0.124574	0.103103	-0.458754	0.029575	0.806873	0.632071	1.03002
Sulfotransferase 1A1 levels || id:ebi-IPs91-GCST90274836	Inflammatory bowel disease	Weighted median	19	-0.197499	0.0625154	0.00158198	-0.320029	-0.0749689	0.820781	0.726128	0.927772
Sulfotransferase 1A1 levels || id:ebi-IPs91-GCST90274836	Inflammatory bowel disease	Inverse variance weighted	19	-0.19019	0.0537306	0.00040058	-0.295502	-0.0848783	0.826802	0.744158	0.918624
Sulfotransferase 1A1 levels || id:ebi-IPs91-GCST90274836	Inflammatory bowel disease	Simple mode	19	0.100212	0.153649	0.522503	-0.200939	0.401364	1.10541	0.817962	1.49386
Sulfotransferase 1A1 levels || id:ebi-IPs91-GCST90274836	Inflammatory bowel disease	Weighted mode	19	-0.203585	0.101175	0.0594099	-0.401888	-0.00528118	0.815801	0.669056	0.994733
STAM binding protein levels || id:ebi-IPs91-GCST90274837	Inflammatory bowel disease	MR Egger	11	-0.0393522	0.188859	0.839581	-0.409516	0.330811	0.961412	0.663972	1.3921
STAM binding protein levels || id:ebi-IPs91-GCST90274837	Inflammatory bowel disease	Weighted median	11	-0.0629979	0.094169	0.503503	-0.247569	0.121573	0.938945	0.780696	1.12927
STAM binding protein levels || id:ebi-IPs91-GCST90274837	Inflammatory bowel disease	Inverse variance weighted	11	-0.157204	0.0703253	0.0253926	-0.295041	-0.0193659	0.85453	0.744501	0.98082
STAM binding protein levels || id:ebi-IPs91-GCST90274837	Inflammatory bowel disease	Simple mode	11	-0.0326753	0.161563	0.84378	-0.349338	0.283988	0.967853	0.705154	1.32842
STAM binding protein levels || id:ebi-IPs91-GCST90274837	Inflammatory bowel disease	Weighted mode	11	-0.0396813	0.150778	0.797757	-0.335206	0.255844	0.961096	0.715191	1.29155
Transforming growth factor-alpha levels || id:ebi-IPs91-GCST90274838	Inflammatory bowel disease	MR Egger	9	0.112352	0.66985	0.87154	-1.20055	1.42526	1.11891	0.301028	4.15893
Transforming growth factor-alpha levels || id:ebi-IPs91-GCST90274838	Inflammatory bowel disease	Weighted median	9	0.121759	0.114083	0.285845	-0.101844	0.345362	1.12948	0.90317	1.4125
Transforming growth factor-alpha levels || id:ebi-IPs91-GCST90274838	Inflammatory bowel disease	Inverse variance weighted	9	-0.0446213	0.235507	0.849725	-0.506214	0.416971	0.95636	0.602773	1.51736
Transforming growth factor-alpha levels || id:ebi-IPs91-GCST90274838	Inflammatory bowel disease	Simple mode	9	0.104259	0.147784	0.500533	-0.185398	0.393916	1.10989	0.830774	1.48278
Transforming growth factor-alpha levels || id:ebi-IPs91-GCST90274838	Inflammatory bowel disease	Weighted mode	9	0.125231	0.13814	0.391133	-0.145524	0.395986	1.13341	0.864569	1.48585
Tumor necrosis factor levels || id:ebi-IPs91-GCST90274839	Inflammatory bowel disease	MR Egger	13	0.0653353	0.13766	0.644346	-0.204479	0.33515	1.06752	0.815072	1.39815
Tumor necrosis factor levels || id:ebi-IPs91-GCST90274839	Inflammatory bowel disease	Weighted median	13	0.118664	0.0777199	0.126805	-0.0336665	0.270995	1.12599	0.966894	1.31127
Tumor necrosis factor levels || id:ebi-IPs91-GCST90274839	Inflammatory bowel disease	Inverse variance weighted	13	0.102343	0.0605911	0.0912058	-0.0164159	0.221101	1.10776	0.983718	1.24745
Tumor necrosis factor levels || id:ebi-IPs91-GCST90274839	Inflammatory bowel disease	Simple mode	13	0.154787	0.147614	0.315026	-0.134536	0.44411	1.16741	0.874121	1.5591
Tumor necrosis factor levels || id:ebi-IPs91-GCST90274839	Inflammatory bowel disease	Weighted mode	13	0.14319	0.127096	0.281927	-0.105919	0.392299	1.15395	0.899498	1.48038
TNF-beta levels || id:ebi-IPs91-GCST90274840	Inflammatory bowel disease	MR Egger	20	-0.116422	0.0286701	0.000733587	-0.172615	-0.0602285	0.8901	0.841461	0.941549
TNF-beta levels || id:ebi-IPs91-GCST90274840	Inflammatory bowel disease	Weighted median	20	-0.107276	0.0188513	1.26559e-08	-0.144225	-0.0703277	0.898277	0.865693	0.932088
TNF-beta levels || id:ebi-IPs91-GCST90274840	Inflammatory bowel disease	Inverse variance weighted	20	-0.0785872	0.0258339	0.00234994	-0.129222	-0.0279528	0.924421	0.878779	0.972434
TNF-beta levels || id:ebi-IPs91-GCST90274840	Inflammatory bowel disease	Simple mode	20	0.0801094	0.0892754	0.380773	-0.0948704	0.255089	1.08341	0.909491	1.29058
TNF-beta levels || id:ebi-IPs91-GCST90274840	Inflammatory bowel disease	Weighted mode	20	-0.105532	0.0186546	1.87246e-05	-0.142095	-0.0689693	0.899845	0.867539	0.933355
Tumor necrosis factor receptor superfamily member 9 levels || id:ebi-IPs91-GCST90274841	Inflammatory bowel disease	MR Egger	21	-0.0800048	0.215561	0.714635	-0.502505	0.342496	0.923112	0.605013	1.40846
Tumor necrosis factor receptor superfamily member 9 levels || id:ebi-IPs91-GCST90274841	Inflammatory bowel disease	Weighted median	21	0.00782919	0.0747756	0.916612	-0.138731	0.154389	1.00786	0.870462	1.16695
Tumor necrosis factor receptor superfamily member 9 levels || id:ebi-IPs91-GCST90274841	Inflammatory bowel disease	Inverse variance weighted	21	0.0535553	0.0908106	0.55536	-0.124433	0.231544	1.05502	0.882997	1.26054
Tumor necrosis factor receptor superfamily member 9 levels || id:ebi-IPs91-GCST90274841	Inflammatory bowel disease	Simple mode	21	-0.0395835	0.14128	0.782219	-0.316493	0.237326	0.96119	0.7287	1.26785
Tumor necrosis factor receptor superfamily member 9 levels || id:ebi-IPs91-GCST90274841	Inflammatory bowel disease	Weighted mode	21	-0.0183197	0.211431	0.931814	-0.432725	0.396085	0.981847	0.648739	1.486
Tumor necrosis factor ligand superfamily member 14 levels || id:ebi-IPs91-GCST90274842	Inflammatory bowel disease	MR Egger	22	0.0392519	0.119338	0.745641	-0.194651	0.273155	1.04003	0.823122	1.3141
Tumor necrosis factor ligand superfamily member 14 levels || id:ebi-IPs91-GCST90274842	Inflammatory bowel disease	Weighted median	22	-0.0272878	0.0478827	0.568753	-0.121138	0.0665623	0.973081	0.885912	1.06883
Tumor necrosis factor ligand superfamily member 14 levels || id:ebi-IPs91-GCST90274842	Inflammatory bowel disease	Inverse variance weighted	22	-0.0191272	0.0731899	0.793833	-0.162579	0.124325	0.981055	0.849949	1.13238
Tumor necrosis factor ligand superfamily member 14 levels || id:ebi-IPs91-GCST90274842	Inflammatory bowel disease	Simple mode	22	0.0173075	0.073988	0.81731	-0.127709	0.162324	1.01746	0.88011	1.17624
Tumor necrosis factor ligand superfamily member 14 levels || id:ebi-IPs91-GCST90274842	Inflammatory bowel disease	Weighted mode	22	-0.0217527	0.0511385	0.674896	-0.121984	0.0784788	0.978482	0.885162	1.08164
TNF-related apoptosis-inducing ligand levels || id:ebi-IPs91-GCST90274843	Inflammatory bowel disease	MR Egger	18	-0.156219	0.0891637	0.0989065	-0.330979	0.0185423	0.855372	0.71822	1.01872
TNF-related apoptosis-inducing ligand levels || id:ebi-IPs91-GCST90274843	Inflammatory bowel disease	Weighted median	18	-0.0981718	0.0444759	0.0272929	-0.185345	-0.010999	0.906493	0.830818	0.989061
TNF-related apoptosis-inducing ligand levels || id:ebi-IPs91-GCST90274843	Inflammatory bowel disease	Inverse variance weighted	18	-0.035488	0.0540333	0.511322	-0.141393	0.0704173	0.965134	0.868148	1.07296
TNF-related apoptosis-inducing ligand levels || id:ebi-IPs91-GCST90274843	Inflammatory bowel disease	Simple mode	18	-0.0326964	0.0869785	0.711631	-0.203174	0.137781	0.967832	0.816136	1.14772
TNF-related apoptosis-inducing ligand levels || id:ebi-IPs91-GCST90274843	Inflammatory bowel disease	Weighted mode	18	-0.109094	0.0425265	0.0200668	-0.192446	-0.025742	0.896646	0.824939	0.974587
TNF-related activation-induced cytokine levels || id:ebi-IPs91-GCST90274844	Inflammatory bowel disease	MR Egger	24	0.018605	0.0979414	0.851082	-0.17336	0.21057	1.01878	0.840835	1.23438
TNF-related activation-induced cytokine levels || id:ebi-IPs91-GCST90274844	Inflammatory bowel disease	Weighted median	24	-0.0952262	0.0536137	0.0757075	-0.200309	0.00985664	0.909167	0.818478	1.00991
TNF-related activation-induced cytokine levels || id:ebi-IPs91-GCST90274844	Inflammatory bowel disease	Inverse variance weighted	24	-0.00473185	0.047662	0.920917	-0.0981494	0.0886857	0.995279	0.906513	1.09274
TNF-related activation-induced cytokine levels || id:ebi-IPs91-GCST90274844	Inflammatory bowel disease	Simple mode	24	-0.0754616	0.11969	0.534598	-0.310054	0.159131	0.927315	0.733407	1.17249
TNF-related activation-induced cytokine levels || id:ebi-IPs91-GCST90274844	Inflammatory bowel disease	Weighted mode	24	-0.121364	0.0558776	0.0404178	-0.230884	-0.0118443	0.885711	0.793831	0.988226
Thymic stromal lymphopoietin levels || id:ebi-IPs91-GCST90274845	Inflammatory bowel disease	MR Egger	10	0.0914319	0.167894	0.600888	-0.237641	0.420505	1.09574	0.788486	1.52273
Thymic stromal lymphopoietin levels || id:ebi-IPs91-GCST90274845	Inflammatory bowel disease	Weighted median	10	-0.157838	0.095925	0.0998814	-0.345851	0.0301752	0.853988	0.707618	1.03064
Thymic stromal lymphopoietin levels || id:ebi-IPs91-GCST90274845	Inflammatory bowel disease	Inverse variance weighted	10	-0.0762603	0.0831178	0.358882	-0.239171	0.0866506	0.926575	0.78728	1.09052
Thymic stromal lymphopoietin levels || id:ebi-IPs91-GCST90274845	Inflammatory bowel disease	Simple mode	10	-0.194335	0.174568	0.294455	-0.536488	0.147818	0.823382	0.584798	1.1593
Thymic stromal lymphopoietin levels || id:ebi-IPs91-GCST90274845	Inflammatory bowel disease	Weighted mode	10	-0.204207	0.178819	0.282934	-0.554692	0.146278	0.815293	0.574249	1.15752
Tumor necrosis factor ligand superfamily member 12 levels || id:ebi-IPs91-GCST90274846	Inflammatory bowel disease	MR Egger	21	0.214573	0.105291	0.0557274	0.00820277	0.420943	1.23933	1.00824	1.5234
Tumor necrosis factor ligand superfamily member 12 levels || id:ebi-IPs91-GCST90274846	Inflammatory bowel disease	Weighted median	21	0.0225047	0.0580394	0.698202	-0.0912525	0.136262	1.02276	0.912787	1.14598
Tumor necrosis factor ligand superfamily member 12 levels || id:ebi-IPs91-GCST90274846	Inflammatory bowel disease	Inverse variance weighted	21	0.0622598	0.0526909	0.237363	-0.0410144	0.165534	1.06424	0.959815	1.18002
Tumor necrosis factor ligand superfamily member 12 levels || id:ebi-IPs91-GCST90274846	Inflammatory bowel disease	Simple mode	21	0.0915578	0.0946263	0.344814	-0.0939098	0.277025	1.09588	0.910365	1.3192
Tumor necrosis factor ligand superfamily member 12 levels || id:ebi-IPs91-GCST90274846	Inflammatory bowel disease	Weighted mode	21	0.00423568	0.0647272	0.948474	-0.12263	0.131101	1.00424	0.884591	1.14008
Urokinase-type plasminogen activator levels || id:ebi-IPs91-GCST90274847	Inflammatory bowel disease	MR Egger	21	-0.207675	0.201651	0.316001	-0.602911	0.18756	0.812471	0.547216	1.2063
Urokinase-type plasminogen activator levels || id:ebi-IPs91-GCST90274847	Inflammatory bowel disease	Weighted median	21	-0.0827344	0.0659822	0.209882	-0.212059	0.0465907	0.920596	0.808917	1.04769
Urokinase-type plasminogen activator levels || id:ebi-IPs91-GCST90274847	Inflammatory bowel disease	Inverse variance weighted	21	-0.0164571	0.0911653	0.856745	-0.195141	0.162227	0.983678	0.822719	1.17613
Urokinase-type plasminogen activator levels || id:ebi-IPs91-GCST90274847	Inflammatory bowel disease	Simple mode	21	0.0331214	0.136163	0.81029	-0.233757	0.3	1.03368	0.791554	1.34986
Urokinase-type plasminogen activator levels || id:ebi-IPs91-GCST90274847	Inflammatory bowel disease	Weighted mode	21	-0.15282	0.0803595	0.0717137	-0.310325	0.00468464	0.858284	0.733209	1.0047
Vascular endothelial growth factor A levels || id:ebi-IPs91-GCST90274848	Inflammatory bowel disease	MR Egger	18	-0.0134452	0.0431513	0.759381	-0.0980217	0.0711313	0.986645	0.906629	1.07372
Vascular endothelial growth factor A levels || id:ebi-IPs91-GCST90274848	Inflammatory bowel disease	Weighted median	18	0.0129372	0.0282351	0.646811	-0.0424035	0.0682779	1.01302	0.958483	1.07066
Vascular endothelial growth factor A levels || id:ebi-IPs91-GCST90274848	Inflammatory bowel disease	Inverse variance weighted	18	0.0290959	0.0300411	0.332776	-0.0297846	0.0879763	1.02952	0.970655	1.09196
Vascular endothelial growth factor A levels || id:ebi-IPs91-GCST90274848	Inflammatory bowel disease	Simple mode	18	0.142721	0.100697	0.174452	-0.0546445	0.340087	1.15341	0.946822	1.40507
Vascular endothelial growth factor A levels || id:ebi-IPs91-GCST90274848	Inflammatory bowel disease	Weighted mode	18	0.0148244	0.0282669	0.606743	-0.0405788	0.0702275	1.01493	0.960233	1.07275

## Sheet: S4
Supplementary material 4: Results of the MR study testing causal association between circulating inflammatory proteins and Diabetic retinopathy
Exposure	Outcome	MR Method	nsnp	β	SE	P value	lo_ci	up_ci	OR	OR_lci95	OR_uci95
Eukaryotic translation initiation factor 4E-binding protein 1 levels || id:ebi-IPs91-GCST90274758	Diabetic retinopathy (more control exclusions)	MR Egger	11	-0.142334	0.169252	0.422151	-0.474068	0.1894	0.867332	0.622465	1.20852
Eukaryotic translation initiation factor 4E-binding protein 1 levels || id:ebi-IPs91-GCST90274758	Diabetic retinopathy (more control exclusions)	Weighted median	11	0.121102	0.0852905	0.155642	-0.0460668	0.288272	1.12874	0.954978	1.33412
Eukaryotic translation initiation factor 4E-binding protein 1 levels || id:ebi-IPs91-GCST90274758	Diabetic retinopathy (more control exclusions)	Inverse variance weighted	11	0.0707092	0.070873	0.31843	-0.0682017	0.20962	1.07327	0.934072	1.23321
Eukaryotic translation initiation factor 4E-binding protein 1 levels || id:ebi-IPs91-GCST90274758	Diabetic retinopathy	Simple mode	11	-0.0275304	0.161726	0.868225	-0.344513	0.289452	0.972845	0.708565	1.3357
Eukaryotic translation initiation factor 4E-binding protein 1 levels || id:ebi-IPs91-GCST90274758	Diabetic retinopathy	Weighted mode	11	0.113172	0.117313	0.357444	-0.116761	0.343105	1.11982	0.889797	1.40932
Adenosine Deaminase levels || id:ebi-IPs91-GCST90274759	Diabetic retinopathy	MR Egger	13	-0.0352537	0.0558011	0.540442	-0.144624	0.0741165	0.96536	0.865348	1.07693
Adenosine Deaminase levels || id:ebi-IPs91-GCST90274759	Diabetic retinopathy	Weighted median	13	0.0189434	0.0319898	0.553738	-0.0437567	0.0816434	1.01912	0.957187	1.08507
Adenosine Deaminase levels || id:ebi-IPs91-GCST90274759	Diabetic retinopathy	Inverse variance weighted	13	0.0252318	0.0477395	0.597131	-0.0683376	0.118801	1.02555	0.933945	1.12615
Adenosine Deaminase levels || id:ebi-IPs91-GCST90274759	Diabetic retinopathy	Simple mode	13	0.253927	0.131647	0.0777365	-0.00410054	0.511954	1.28908	0.995908	1.66855
Adenosine Deaminase levels || id:ebi-IPs91-GCST90274759	Diabetic retinopathy	Weighted mode	13	0.00460086	0.0326985	0.890437	-0.0594882	0.0686899	1.00461	0.942247	1.0711
Artemin levels || id:ebi-IPs91-GCST90274760	Diabetic retinopathy	MR Egger	18	-0.168756	0.158289	0.302193	-0.479003	0.141491	0.844715	0.619401	1.15199
Artemin levels || id:ebi-IPs91-GCST90274760	Diabetic retinopathy	Weighted median	18	0.11987	0.0816409	0.142033	-0.040146	0.279886	1.12735	0.960649	1.32298
Artemin levels || id:ebi-IPs91-GCST90274760	Diabetic retinopathy	Inverse variance weighted	18	0.0907552	0.0643588	0.158497	-0.035388	0.216898	1.095	0.965231	1.24222
Artemin levels || id:ebi-IPs91-GCST90274760	Diabetic retinopathy	Simple mode	18	0.248453	0.179636	0.184533	-0.103633	0.60054	1.28204	0.901556	1.8231
Artemin levels || id:ebi-IPs91-GCST90274760	Diabetic retinopathy	Weighted mode	18	0.245083	0.178894	0.188513	-0.105549	0.595715	1.27773	0.89983	1.81433
Axin-1 levels || id:ebi-IPs91-GCST90274761	Diabetic retinopathy	MR Egger	8	0.163065	0.296319	0.601981	-0.41772	0.743851	1.17711	0.658547	2.10402
Axin-1 levels || id:ebi-IPs91-GCST90274761	Diabetic retinopathy	Weighted median	8	0.121565	0.121186	0.315798	-0.115959	0.35909	1.12926	0.890511	1.43203
Axin-1 levels || id:ebi-IPs91-GCST90274761	Diabetic retinopathy	Inverse variance weighted	8	0.163597	0.114117	0.15169	-0.0600728	0.387268	1.17774	0.941696	1.47295
Axin-1 levels || id:ebi-IPs91-GCST90274761	Diabetic retinopathy	Simple mode	8	0.0552371	0.238834	0.823714	-0.412878	0.523352	1.05679	0.661743	1.68768
Axin-1 levels || id:ebi-IPs91-GCST90274761	Diabetic retinopathy	Weighted mode	8	0.0628958	0.222097	0.785222	-0.372414	0.498205	1.06492	0.689069	1.64576
beta-nerve growth factor levels || id:ebi-IPs91-GCST90274762	Diabetic retinopathy	MR Egger	21	-0.383611	0.283326	0.191637	-0.93893	0.171707	0.681396	0.391046	1.18733
beta-nerve growth factor levels || id:ebi-IPs91-GCST90274762	Diabetic retinopathy	Weighted median	21	0.106061	0.085467	0.214621	-0.0614544	0.273576	1.11189	0.940396	1.31466
beta-nerve growth factor levels || id:ebi-IPs91-GCST90274762	Diabetic retinopathy	Inverse variance weighted	21	-0.0536368	0.110558	0.627572	-0.27033	0.163056	0.947776	0.763128	1.1771
beta-nerve growth factor levels || id:ebi-IPs91-GCST90274762	Diabetic retinopathy	Simple mode	21	0.131067	0.138138	0.35404	-0.139683	0.401817	1.14004	0.869634	1.49454
beta-nerve growth factor levels || id:ebi-IPs91-GCST90274762	Diabetic retinopathy	Weighted mode	21	0.189732	0.113197	0.109277	-0.032134	0.411599	1.20893	0.968377	1.50923
Caspase 8 levels || id:ebi-IPs91-GCST90274763	Diabetic retinopathy	MR Egger	14	0.231064	0.138763	0.121751	-0.0409123	0.503041	1.25994	0.959913	1.65374
Caspase 8 levels || id:ebi-IPs91-GCST90274763	Diabetic retinopathy	Weighted median	14	0.0822261	0.0759076	0.278702	-0.0665528	0.231005	1.0857	0.935614	1.25987
Caspase 8 levels || id:ebi-IPs91-GCST90274763	Diabetic retinopathy	Inverse variance weighted	14	0.0784678	0.079228	0.321976	-0.076819	0.233755	1.08163	0.926057	1.26333
Caspase 8 levels || id:ebi-IPs91-GCST90274763	Diabetic retinopathy	Simple mode	14	0.083554	0.115437	0.482008	-0.142703	0.309811	1.08714	0.867012	1.36317
Caspase 8 levels || id:ebi-IPs91-GCST90274763	Diabetic retinopathy	Weighted mode	14	0.0743829	0.0815783	0.378473	-0.0855106	0.234276	1.07722	0.918043	1.26399
Eotaxin levels || id:ebi-IPs91-GCST90274764	Diabetic retinopathy	MR Egger	19	-0.0151911	0.0910805	0.869505	-0.193709	0.163327	0.984924	0.823898	1.17742
Eotaxin levels || id:ebi-IPs91-GCST90274764	Diabetic retinopathy	Weighted median	19	-0.023218	0.0638008	0.715923	-0.148268	0.101832	0.977049	0.8622	1.1072
Eotaxin levels || id:ebi-IPs91-GCST90274764	Diabetic retinopathy	Inverse variance weighted	19	0.0172851	0.0451305	0.701717	-0.0711707	0.105741	1.01744	0.931303	1.11153
Eotaxin levels || id:ebi-IPs91-GCST90274764	Diabetic retinopathy	Simple mode	19	-0.00259532	0.109799	0.981402	-0.217801	0.212611	0.997408	0.804285	1.2369
Eotaxin levels || id:ebi-IPs91-GCST90274764	Diabetic retinopathy	Weighted mode	19	-0.0205289	0.071945	0.778639	-0.161541	0.120483	0.97968	0.850832	1.12804
C-C motif chemokine 19 levels || id:ebi-IPs91-GCST90274765	Diabetic retinopathy	MR Egger	20	-0.0902242	0.0526335	0.10366	-0.193386	0.0129375	0.913726	0.824164	1.01302
C-C motif chemokine 19 levels || id:ebi-IPs91-GCST90274765	Diabetic retinopathy	Weighted median	20	-0.0795375	0.0472297	0.092171	-0.172108	0.0130328	0.923543	0.841888	1.01312
C-C motif chemokine 19 levels || id:ebi-IPs91-GCST90274765	Diabetic retinopathy	Inverse variance weighted	20	-0.0413965	0.0352597	0.240377	-0.110506	0.0277125	0.959449	0.895381	1.0281
C-C motif chemokine 19 levels || id:ebi-IPs91-GCST90274765	Diabetic retinopathy	Simple mode	20	-0.0727249	0.0852955	0.404489	-0.239904	0.0944544	0.929857	0.786703	1.09906
C-C motif chemokine 19 levels || id:ebi-IPs91-GCST90274765	Diabetic retinopathy	Weighted mode	20	-0.0623601	0.0430202	0.163489	-0.14668	0.0219595	0.939544	0.86357	1.0222
C-C motif chemokine 20 levels || id:ebi-IPs91-GCST90274766	Diabetic retinopathy	MR Egger	22	-0.349253	0.449333	0.446097	-1.22995	0.53144	0.705215	0.292308	1.70138
C-C motif chemokine 20 levels || id:ebi-IPs91-GCST90274766	Diabetic retinopathy	Weighted median	22	-0.0557863	0.0776946	0.472745	-0.208068	0.0964951	0.945741	0.812152	1.1013
C-C motif chemokine 20 levels || id:ebi-IPs91-GCST90274766	Diabetic retinopathy	Inverse variance weighted	22	-0.143145	0.170308	0.400624	-0.476948	0.190658	0.866629	0.620675	1.21005
C-C motif chemokine 20 levels || id:ebi-IPs91-GCST90274766	Diabetic retinopathy	Simple mode	22	-0.192893	0.123019	0.13183	-0.434011	0.0482254	0.82457	0.647905	1.04941
C-C motif chemokine 20 levels || id:ebi-IPs91-GCST90274766	Diabetic retinopathy	Weighted mode	22	-0.107233	0.106248	0.324334	-0.315478	0.101013	0.898317	0.72944	1.10629
C-C motif chemokine 23 levels || id:ebi-IPs91-GCST90274767	Diabetic retinopathy	MR Egger	22	0.0357802	0.0946204	0.709307	-0.149676	0.221236	1.03643	0.860987	1.24762
C-C motif chemokine 23 levels || id:ebi-IPs91-GCST90274767	Diabetic retinopathy	Weighted median	22	-0.00608513	0.0423124	0.885647	-0.0890175	0.0768472	0.993933	0.91483	1.07988
C-C motif chemokine 23 levels || id:ebi-IPs91-GCST90274767	Diabetic retinopathy	Inverse variance weighted	22	0.0185688	0.0655155	0.776851	-0.109842	0.146979	1.01874	0.895976	1.15833
C-C motif chemokine 23 levels || id:ebi-IPs91-GCST90274767	Diabetic retinopathy	Simple mode	22	0.0963484	0.120237	0.431921	-0.139317	0.332013	1.10114	0.869953	1.39377
C-C motif chemokine 23 levels || id:ebi-IPs91-GCST90274767	Diabetic retinopathy	Weighted mode	22	0.00542571	0.0404367	0.89454	-0.0738303	0.0846817	1.00544	0.928829	1.08837
C-C motif chemokine 25 levels || id:ebi-IPs91-GCST90274768	Diabetic retinopathy	MR Egger	25	-0.0661243	0.0293471	0.0340859	-0.123645	-0.00860398	0.936015	0.883694	0.991433
C-C motif chemokine 25 levels || id:ebi-IPs91-GCST90274768	Diabetic retinopathy	Weighted median	25	-0.0441994	0.0235156	0.0601659	-0.09029	0.00189122	0.956763	0.913666	1.00189
C-C motif chemokine 25 levels || id:ebi-IPs91-GCST90274768	Diabetic retinopathy	Inverse variance weighted	25	-0.0175783	0.0254336	0.489474	-0.0674282	0.0322715	0.982575	0.934795	1.0328
C-C motif chemokine 25 levels || id:ebi-IPs91-GCST90274768	Diabetic retinopathy	Simple mode	25	0.0198066	0.0967024	0.83944	-0.16973	0.209343	1.02	0.843892	1.23287
C-C motif chemokine 25 levels || id:ebi-IPs91-GCST90274768	Diabetic retinopathy	Weighted mode	25	-0.0469559	0.0221855	0.0448624	-0.0904395	-0.00347233	0.954129	0.91353	0.996534
C-C motif chemokine 28 levels || id:ebi-IPs91-GCST90274769	Diabetic retinopathy	MR Egger	20	0.00110559	0.12399	0.992984	-0.241916	0.244127	1.00111	0.785122	1.27651
C-C motif chemokine 28 levels || id:ebi-IPs91-GCST90274769	Diabetic retinopathy	Weighted median	20	-0.0480707	0.0764447	0.52946	-0.197902	0.101761	0.953066	0.82045	1.10712
C-C motif chemokine 28 levels || id:ebi-IPs91-GCST90274769	Diabetic retinopathy	Inverse variance weighted	20	-0.0850021	0.0580674	0.143234	-0.198814	0.02881	0.91851	0.819702	1.02923
C-C motif chemokine 28 levels || id:ebi-IPs91-GCST90274769	Diabetic retinopathy	Simple mode	20	-0.0105241	0.129795	0.936224	-0.264922	0.243874	0.989531	0.767266	1.27618
C-C motif chemokine 28 levels || id:ebi-IPs91-GCST90274769	Diabetic retinopathy	Weighted mode	20	-0.0208074	0.115868	0.859385	-0.247909	0.206294	0.979408	0.780431	1.22912
C-C motif chemokine 4 levels || id:ebi-IPs91-GCST90274770	Diabetic retinopathy	MR Egger	18	-0.0295072	0.0452789	0.52386	-0.118254	0.0592393	0.970924	0.888471	1.06103
C-C motif chemokine 4 levels || id:ebi-IPs91-GCST90274770	Diabetic retinopathy	Weighted median	18	-0.0375034	0.039359	0.340664	-0.114647	0.0396403	0.963191	0.891681	1.04044
C-C motif chemokine 4 levels || id:ebi-IPs91-GCST90274770	Diabetic retinopathy	Inverse variance weighted	18	-0.0185424	0.0302575	0.539996	-0.0778471	0.0407623	0.981628	0.925106	1.0416
C-C motif chemokine 4 levels || id:ebi-IPs91-GCST90274770	Diabetic retinopathy	Simple mode	18	0.0614796	0.0997788	0.545953	-0.134087	0.257046	1.06341	0.874514	1.2931
C-C motif chemokine 4 levels || id:ebi-IPs91-GCST90274770	Diabetic retinopathy	Weighted mode	18	-0.0335391	0.0292954	0.26813	-0.0909581	0.0238798	0.967017	0.913056	1.02417
Natural killer cell receptor 2B4 levels || id:ebi-IPs91-GCST90274771	Diabetic retinopathy	MR Egger	21	0.0140651	0.170252	0.935023	-0.319628	0.347758	1.01416	0.726419	1.41589
Natural killer cell receptor 2B4 levels || id:ebi-IPs91-GCST90274771	Diabetic retinopathy	Weighted median	21	-0.10678	0.0590278	0.0704551	-0.222474	0.00891475	0.898724	0.800536	1.00895
Natural killer cell receptor 2B4 levels || id:ebi-IPs91-GCST90274771	Diabetic retinopathy	Inverse variance weighted	21	0.0408898	0.0781041	0.600605	-0.112194	0.193974	1.04174	0.893871	1.21406
Natural killer cell receptor 2B4 levels || id:ebi-IPs91-GCST90274771	Diabetic retinopathy	Simple mode	21	-0.0524418	0.102703	0.61521	-0.25374	0.148856	0.94891	0.775894	1.16051
Natural killer cell receptor 2B4 levels || id:ebi-IPs91-GCST90274771	Diabetic retinopathy	Weighted mode	21	-0.0965487	0.0618071	0.13395	-0.217691	0.0245932	0.907966	0.804374	1.0249
CD40L receptor levels || id:ebi-IPs91-GCST90274772	Diabetic retinopathy	MR Egger	15	-0.0423637	0.058065	0.478581	-0.156171	0.0714437	0.958521	0.855413	1.07406
CD40L receptor levels || id:ebi-IPs91-GCST90274772	Diabetic retinopathy	Weighted median	15	-0.0116319	0.0346591	0.737165	-0.0795638	0.0562999	0.988435	0.923519	1.05791
CD40L receptor levels || id:ebi-IPs91-GCST90274772	Diabetic retinopathy	Inverse variance weighted	15	0.0110638	0.0429801	0.796856	-0.0731771	0.0953048	1.01113	0.929436	1.09999
CD40L receptor levels || id:ebi-IPs91-GCST90274772	Diabetic retinopathy	Simple mode	15	0.0774625	0.098324	0.443931	-0.115252	0.270177	1.08054	0.891141	1.3102
CD40L receptor levels || id:ebi-IPs91-GCST90274772	Diabetic retinopathy	Weighted mode	15	-0.0149146	0.0335204	0.663164	-0.0806147	0.0507854	0.985196	0.922549	1.0521
T-cell surface glycoprotein CD5 levels || id:ebi-IPs91-GCST90274773	Diabetic retinopathy	MR Egger	20	0.143296	0.64881	0.827687	-1.12837	1.41496	1.15407	0.32356	4.11634
T-cell surface glycoprotein CD5 levels || id:ebi-IPs91-GCST90274773	Diabetic retinopathy	Weighted median	20	0.0496821	0.076661	0.516936	-0.100573	0.199938	1.05094	0.904319	1.22133
T-cell surface glycoprotein CD5 levels || id:ebi-IPs91-GCST90274773	Diabetic retinopathy	Inverse variance weighted	20	-0.0590672	0.233158	0.800009	-0.516057	0.397922	0.942643	0.596869	1.48873
T-cell surface glycoprotein CD5 levels || id:ebi-IPs91-GCST90274773	Diabetic retinopathy	Simple mode	20	0.0822567	0.121412	0.506256	-0.155711	0.320225	1.08573	0.855806	1.37744
T-cell surface glycoprotein CD5 levels || id:ebi-IPs91-GCST90274773	Diabetic retinopathy	Weighted mode	20	0.0444677	0.109207	0.68842	-0.169577	0.258512	1.04547	0.844022	1.295
T-cell surface glycoprotein CD6 isoform levels || id:ebi-IPs91-GCST90274774	Diabetic retinopathy	MR Egger	14	-0.0169474	0.0814564	0.838676	-0.176602	0.142707	0.983195	0.838113	1.15339
T-cell surface glycoprotein CD6 isoform levels || id:ebi-IPs91-GCST90274774	Diabetic retinopathy	Weighted median	14	0.00881038	0.0286824	0.758714	-0.0474071	0.0650278	1.00885	0.953699	1.06719
T-cell surface glycoprotein CD6 isoform levels || id:ebi-IPs91-GCST90274774	Diabetic retinopathy	Inverse variance weighted	14	0.0517231	0.0605179	0.392731	-0.066892	0.170338	1.05308	0.935296	1.18571
T-cell surface glycoprotein CD6 isoform levels || id:ebi-IPs91-GCST90274774	Diabetic retinopathy	Simple mode	14	-0.0142711	0.0969078	0.885183	-0.20421	0.175668	0.98583	0.815291	1.19204
T-cell surface glycoprotein CD6 isoform levels || id:ebi-IPs91-GCST90274774	Diabetic retinopathy	Weighted mode	14	0.00818272	0.0297008	0.787259	-0.0500309	0.0663963	1.00822	0.9512	1.06865
CUB domain-containing protein 1 levels || id:ebi-IPs91-GCST90274775	Diabetic retinopathy	MR Egger	23	0.00905309	0.172602	0.958665	-0.329247	0.347354	1.00909	0.719465	1.41532
CUB domain-containing protein 1 levels || id:ebi-IPs91-GCST90274775	Diabetic retinopathy	Weighted median	23	0.00537854	0.0470037	0.908898	-0.0867487	0.0975058	1.00539	0.916908	1.10242
CUB domain-containing protein 1 levels || id:ebi-IPs91-GCST90274775	Diabetic retinopathy	Inverse variance weighted	23	0.102605	0.0979175	0.294698	-0.0893133	0.294523	1.10805	0.914559	1.34249
CUB domain-containing protein 1 levels || id:ebi-IPs91-GCST90274775	Diabetic retinopathy	Simple mode	23	0.0289024	0.074025	0.699966	-0.116187	0.173991	1.02932	0.890309	1.19005
CUB domain-containing protein 1 levels || id:ebi-IPs91-GCST90274775	Diabetic retinopathy	Weighted mode	23	0.0101743	0.0467529	0.829732	-0.0814614	0.10181	1.01023	0.921768	1.10717
Macrophage colony-stimulating factor 1 levels || id:ebi-IPs91-GCST90274776	Diabetic retinopathy	MR Egger	15	0.141974	0.189512	0.467102	-0.229469	0.513418	1.15255	0.794956	1.67099
Macrophage colony-stimulating factor 1 levels || id:ebi-IPs91-GCST90274776	Diabetic retinopathy	Weighted median	15	0.0702286	0.0753709	0.351454	-0.0774984	0.217956	1.07275	0.925428	1.24353
Macrophage colony-stimulating factor 1 levels || id:ebi-IPs91-GCST90274776	Diabetic retinopathy	Inverse variance weighted	15	0.040459	0.072455	0.57657	-0.101553	0.182471	1.04129	0.903433	1.20018
Macrophage colony-stimulating factor 1 levels || id:ebi-IPs91-GCST90274776	Diabetic retinopathy	Simple mode	15	0.113001	0.144629	0.447627	-0.170471	0.396473	1.11963	0.843268	1.48657
Macrophage colony-stimulating factor 1 levels || id:ebi-IPs91-GCST90274776	Diabetic retinopathy	Weighted mode	15	0.0783047	0.0873142	0.38498	-0.0928311	0.249441	1.08145	0.911347	1.28331
Cystatin D levels || id:ebi-IPs91-GCST90274777	Diabetic retinopathy	MR Egger	32	0.0553313	0.0335929	0.109972	-0.0105108	0.121173	1.05689	0.989544	1.12882
Cystatin D levels || id:ebi-IPs91-GCST90274777	Diabetic retinopathy	Weighted median	32	0.0289413	0.0299309	0.333575	-0.0297232	0.0876059	1.02936	0.970714	1.09156
Cystatin D levels || id:ebi-IPs91-GCST90274777	Diabetic retinopathy	Inverse variance weighted	32	0.0148534	0.0255549	0.561082	-0.0352343	0.0649411	1.01496	0.965379	1.0671
Cystatin D levels || id:ebi-IPs91-GCST90274777	Diabetic retinopathy	Simple mode	32	-0.203817	0.110611	0.074964	-0.420615	0.0129815	0.815612	0.656643	1.01307
Cystatin D levels || id:ebi-IPs91-GCST90274777	Diabetic retinopathy	Weighted mode	32	0.029936	0.0312384	0.345323	-0.0312914	0.0911633	1.03039	0.969193	1.09545
Fractalkine levels || id:ebi-IPs91-GCST90274778	Diabetic retinopathy	MR Egger	21	0.0877609	0.307732	0.778587	-0.515393	0.690915	1.09173	0.597266	1.99554
Fractalkine levels || id:ebi-IPs91-GCST90274778	Diabetic retinopathy	Weighted median	21	-0.0371751	0.0785906	0.636197	-0.191213	0.116862	0.963507	0.825957	1.12396
Fractalkine levels || id:ebi-IPs91-GCST90274778	Diabetic retinopathy	Inverse variance weighted	21	-0.189402	0.118153	0.10893	-0.420982	0.0421784	0.827454	0.656402	1.04308
Fractalkine levels || id:ebi-IPs91-GCST90274778	Diabetic retinopathy	Simple mode	21	0.0145099	0.142474	0.919896	-0.26474	0.29376	1.01462	0.767405	1.34146
Fractalkine levels || id:ebi-IPs91-GCST90274778	Diabetic retinopathy	Weighted mode	21	-0.0173139	0.127313	0.893185	-0.266847	0.232219	0.982835	0.76579	1.2614
C-X-C motif chemokine 1 levels || id:ebi-IPs91-GCST90274779	Diabetic retinopathy	MR Egger	8	0.0457558	0.0967888	0.653106	-0.14395	0.235462	1.04682	0.865931	1.26549
C-X-C motif chemokine 1 levels || id:ebi-IPs91-GCST90274779	Diabetic retinopathy	Weighted median	8	0.0268325	0.0525684	0.609749	-0.0762015	0.129867	1.0272	0.92663	1.13868
C-X-C motif chemokine 1 levels || id:ebi-IPs91-GCST90274779	Diabetic retinopathy	Inverse variance weighted	8	0.020614	0.0593733	0.728446	-0.0957576	0.136986	1.02083	0.908684	1.14681
C-X-C motif chemokine 1 levels || id:ebi-IPs91-GCST90274779	Diabetic retinopathy	Simple mode	8	0.122254	0.126635	0.366503	-0.125951	0.370458	1.13004	0.881658	1.4484
C-X-C motif chemokine 1 levels || id:ebi-IPs91-GCST90274779	Diabetic retinopathy	Weighted mode	8	0.0278828	0.0562261	0.63515	-0.0823203	0.138086	1.02828	0.920977	1.14807
C-X-C motif chemokine 10 levels || id:ebi-IPs91-GCST90274780	Diabetic retinopathy	MR Egger	21	0.202207	0.259894	0.446129	-0.307185	0.711599	1.2241	0.735514	2.03725
C-X-C motif chemokine 10 levels || id:ebi-IPs91-GCST90274780	Diabetic retinopathy	Weighted median	21	-0.0234266	0.069046	0.734392	-0.158757	0.111904	0.976846	0.853204	1.11841
C-X-C motif chemokine 10 levels || id:ebi-IPs91-GCST90274780	Diabetic retinopathy	Inverse variance weighted	21	0.216381	0.143494	0.131568	-0.0648668	0.497629	1.24158	0.937192	1.64482
C-X-C motif chemokine 10 levels || id:ebi-IPs91-GCST90274780	Diabetic retinopathy	Simple mode	21	0.021386	0.0946237	0.823487	-0.164077	0.206849	1.02162	0.848677	1.2298
C-X-C motif chemokine 10 levels || id:ebi-IPs91-GCST90274780	Diabetic retinopathy	Weighted mode	21	-0.0260471	0.0719781	0.72124	-0.167124	0.11503	0.974289	0.846095	1.12191
C-X-C motif chemokine 11 levels || id:ebi-IPs91-GCST90274781	Diabetic retinopathy	MR Egger	22	0.0500396	0.26527	0.852279	-0.469889	0.569968	1.05131	0.625072	1.76821
C-X-C motif chemokine 11 levels || id:ebi-IPs91-GCST90274781	Diabetic retinopathy	Weighted median	22	0.0441298	0.0723402	0.541841	-0.097657	0.185917	1.04512	0.90696	1.20432
C-X-C motif chemokine 11 levels || id:ebi-IPs91-GCST90274781	Diabetic retinopathy	Inverse variance weighted	22	0.098352	0.0999355	0.325039	-0.0975216	0.294226	1.10335	0.907083	1.34209
C-X-C motif chemokine 11 levels || id:ebi-IPs91-GCST90274781	Diabetic retinopathy	Simple mode	22	-0.00696014	0.113486	0.951676	-0.229393	0.215473	0.993064	0.795016	1.24045
C-X-C motif chemokine 11 levels || id:ebi-IPs91-GCST90274781	Diabetic retinopathy	Weighted mode	22	0.0335004	0.0718675	0.645914	-0.10736	0.174361	1.03407	0.898202	1.19048
C-X-C motif chemokine 5 levels || id:ebi-IPs91-GCST90274782	Diabetic retinopathy	MR Egger	14	0.0216643	0.0514389	0.681079	-0.0791559	0.122484	1.0219	0.923896	1.1303
C-X-C motif chemokine 5 levels || id:ebi-IPs91-GCST90274782	Diabetic retinopathy	Weighted median	14	0.0061465	0.0406058	0.879684	-0.0734408	0.0857338	1.00617	0.929191	1.08952
C-X-C motif chemokine 5 levels || id:ebi-IPs91-GCST90274782	Diabetic retinopathy	Inverse variance weighted	14	-0.0110772	0.0328208	0.735737	-0.075406	0.0532517	0.988984	0.927367	1.0547
C-X-C motif chemokine 5 levels || id:ebi-IPs91-GCST90274782	Diabetic retinopathy	Simple mode	14	0.0097546	0.072862	0.89555	-0.133055	0.152564	1.0098	0.875417	1.16482
C-X-C motif chemokine 5 levels || id:ebi-IPs91-GCST90274782	Diabetic retinopathy	Weighted mode	14	0.0116416	0.041831	0.785158	-0.070347	0.0936303	1.01171	0.93207	1.09815
C-X-C motif chemokine 6 levels || id:ebi-IPs91-GCST90274783	Diabetic retinopathy	MR Egger	13	-0.089512	0.0871331	0.326339	-0.260293	0.081269	0.914377	0.770826	1.08466
C-X-C motif chemokine 6 levels || id:ebi-IPs91-GCST90274783	Diabetic retinopathy	Weighted median	13	-0.0336833	0.02907	0.24658	-0.0906605	0.0232939	0.966878	0.913328	1.02357
C-X-C motif chemokine 6 levels || id:ebi-IPs91-GCST90274783	Diabetic retinopathy	Inverse variance weighted	13	-0.0114768	0.0612992	0.851484	-0.131623	0.10867	0.988589	0.876671	1.11479
C-X-C motif chemokine 6 levels || id:ebi-IPs91-GCST90274783	Diabetic retinopathy	Simple mode	13	-0.111212	0.0850503	0.215505	-0.277911	0.0554864	0.894749	0.757365	1.05705
C-X-C motif chemokine 6 levels || id:ebi-IPs91-GCST90274783	Diabetic retinopathy	Weighted mode	13	-0.0346236	0.0273907	0.23021	-0.0883095	0.0190622	0.965969	0.915478	1.01925
C-X-C motif chemokine 9 levels || id:ebi-IPs91-GCST90274784	Diabetic retinopathy	MR Egger	19	0.179874	0.288495	0.541238	-0.385576	0.745325	1.19707	0.680059	2.10713
C-X-C motif chemokine 9 levels || id:ebi-IPs91-GCST90274784	Diabetic retinopathy	Weighted median	19	-0.102412	0.0862607	0.235133	-0.271483	0.0666587	0.902657	0.762248	1.06893
C-X-C motif chemokine 9 levels || id:ebi-IPs91-GCST90274784	Diabetic retinopathy	Inverse variance weighted	19	0.138094	0.124188	0.266148	-0.105314	0.381502	1.14808	0.900042	1.46448
C-X-C motif chemokine 9 levels || id:ebi-IPs91-GCST90274784	Diabetic retinopathy	Simple mode	19	-0.0821708	0.121313	0.506799	-0.319943	0.155602	0.921115	0.72619	1.16836
C-X-C motif chemokine 9 levels || id:ebi-IPs91-GCST90274784	Diabetic retinopathy	Weighted mode	19	-0.0988311	0.100158	0.336846	-0.295142	0.0974795	0.905896	0.744426	1.10239
Delta and Notch-like epidermal growth factor-related receptor levels || id:ebi-IPs91-GCST90274785	Diabetic retinopathy	MR Egger	15	0.0665785	0.12826	0.61242	-0.18481	0.317967	1.06884	0.831262	1.37433
Delta and Notch-like epidermal growth factor-related receptor levels || id:ebi-IPs91-GCST90274785	Diabetic retinopathy	Weighted median	15	-0.0125158	0.0614696	0.838659	-0.132996	0.107965	0.987562	0.875468	1.11401
Delta and Notch-like epidermal growth factor-related receptor levels || id:ebi-IPs91-GCST90274785	Diabetic retinopathy	Inverse variance weighted	15	-0.0162442	0.0547497	0.766696	-0.123554	0.0910651	0.983887	0.883774	1.09534
Delta and Notch-like epidermal growth factor-related receptor levels || id:ebi-IPs91-GCST90274785	Diabetic retinopathy	Simple mode	15	-0.0341965	0.0949257	0.724041	-0.220251	0.151858	0.966382	0.802318	1.16399
Delta and Notch-like epidermal growth factor-related receptor levels || id:ebi-IPs91-GCST90274785	Diabetic retinopathy	Weighted mode	15	-0.0174712	0.0605885	0.777298	-0.136225	0.101282	0.982681	0.872647	1.10659
Protein S100-A12 levels || id:ebi-IPs91-GCST90274786	Diabetic retinopathy	MR Egger	16	0.000736596	0.106187	0.994563	-0.20739	0.208863	1.00074	0.812702	1.23228
Protein S100-A12 levels || id:ebi-IPs91-GCST90274786	Diabetic retinopathy	Weighted median	16	0.0635177	0.0770264	0.409586	-0.087454	0.214489	1.06558	0.916261	1.23923
Protein S100-A12 levels || id:ebi-IPs91-GCST90274786	Diabetic retinopathy	Inverse variance weighted	16	0.0656423	0.0518293	0.205331	-0.0359432	0.167228	1.06784	0.964695	1.18202
Protein S100-A12 levels || id:ebi-IPs91-GCST90274786	Diabetic retinopathy	Simple mode	16	0.000809503	0.134061	0.995262	-0.261949	0.263568	1.00081	0.76955	1.30157
Protein S100-A12 levels || id:ebi-IPs91-GCST90274786	Diabetic retinopathy	Weighted mode	16	0.0503679	0.0963572	0.608804	-0.138492	0.239228	1.05166	0.87067	1.27027
Fibroblast growth factor 19 levels || id:ebi-IPs91-GCST90274787	Diabetic retinopathy	MR Egger	20	-0.265735	0.107992	0.0242027	-0.4774	-0.0540706	0.766642	0.620395	0.947365
Fibroblast growth factor 19 levels || id:ebi-IPs91-GCST90274787	Diabetic retinopathy	Weighted median	20	-0.0577242	0.0621281	0.352829	-0.179495	0.0640469	0.94391	0.835692	1.06614
Fibroblast growth factor 19 levels || id:ebi-IPs91-GCST90274787	Diabetic retinopathy	Inverse variance weighted	20	-0.0542466	0.0483293	0.261677	-0.148972	0.0404788	0.947199	0.861593	1.04131
Fibroblast growth factor 19 levels || id:ebi-IPs91-GCST90274787	Diabetic retinopathy	Simple mode	20	0.00674715	0.129967	0.959139	-0.247988	0.261482	1.00677	0.780369	1.29885
Fibroblast growth factor 19 levels || id:ebi-IPs91-GCST90274787	Diabetic retinopathy	Weighted mode	20	-0.0761688	0.0831071	0.370885	-0.239059	0.0867212	0.92666	0.787369	1.09059
Fibroblast growth factor 21 levels || id:ebi-IPs91-GCST90274788	Diabetic retinopathy	MR Egger	14	-0.195472	0.166251	0.26249	-0.521323	0.13038	0.822447	0.593734	1.13926
Fibroblast growth factor 21 levels || id:ebi-IPs91-GCST90274788	Diabetic retinopathy	Weighted median	14	0.00541517	0.0808006	0.946567	-0.152954	0.163784	1.00543	0.858169	1.17796
Fibroblast growth factor 21 levels || id:ebi-IPs91-GCST90274788	Diabetic retinopathy	Inverse variance weighted	14	-0.0771915	0.0693299	0.265539	-0.213078	0.0586951	0.925713	0.808093	1.06045
Fibroblast growth factor 21 levels || id:ebi-IPs91-GCST90274788	Diabetic retinopathy	Simple mode	14	0.136822	0.16397	0.419107	-0.184559	0.458202	1.14662	0.831471	1.58123
Fibroblast growth factor 21 levels || id:ebi-IPs91-GCST90274788	Diabetic retinopathy	Weighted mode	14	0.067763	0.0974681	0.499149	-0.123274	0.2588	1.07011	0.884021	1.29538
Fibroblast growth factor 23 levels || id:ebi-IPs91-GCST90274789	Diabetic retinopathy	MR Egger	12	-0.202023	0.319482	0.541349	-0.828208	0.424162	0.817076	0.436831	1.52831
Fibroblast growth factor 23 levels || id:ebi-IPs91-GCST90274789	Diabetic retinopathy	Weighted median	12	-0.113588	0.0921969	0.217942	-0.294294	0.0671175	0.892625	0.745057	1.06942
Fibroblast growth factor 23 levels || id:ebi-IPs91-GCST90274789	Diabetic retinopathy	Inverse variance weighted	12	-0.0686981	0.103749	0.507872	-0.272046	0.13465	0.933609	0.761819	1.14414
Fibroblast growth factor 23 levels || id:ebi-IPs91-GCST90274789	Diabetic retinopathy	Simple mode	12	-0.166711	0.146368	0.278907	-0.453593	0.120171	0.846444	0.635341	1.12769
Fibroblast growth factor 23 levels || id:ebi-IPs91-GCST90274789	Diabetic retinopathy	Weighted mode	12	-0.186873	0.105285	0.10355	-0.393231	0.0194849	0.829549	0.674873	1.01968
Fibroblast growth factor 5 levels || id:ebi-IPs91-GCST90274790	Diabetic retinopathy	MR Egger	23	0.0333162	0.0345613	0.34603	-0.034424	0.101056	1.03388	0.966162	1.10634
Fibroblast growth factor 5 levels || id:ebi-IPs91-GCST90274790	Diabetic retinopathy	Weighted median	23	0.00793866	0.0287391	0.78237	-0.04839	0.0642673	1.00797	0.952762	1.06638
Fibroblast growth factor 5 levels || id:ebi-IPs91-GCST90274790	Diabetic retinopathy	Inverse variance weighted	23	0.0244501	0.0238746	0.305786	-0.0223441	0.0712443	1.02475	0.977904	1.07384
Fibroblast growth factor 5 levels || id:ebi-IPs91-GCST90274790	Diabetic retinopathy	Simple mode	23	-0.0170833	0.0912775	0.853252	-0.195987	0.161821	0.983062	0.822023	1.17565
Fibroblast growth factor 5 levels || id:ebi-IPs91-GCST90274790	Diabetic retinopathy	Weighted mode	23	0.00480304	0.0284118	0.867301	-0.050884	0.0604901	1.00481	0.950389	1.06236
Fms-related tyrosine kinase 3 ligand levels || id:ebi-IPs91-GCST90274791	Diabetic retinopathy	MR Egger	29	-0.0628885	0.0604841	0.307677	-0.181437	0.0556604	0.939048	0.83407	1.05724
Fms-related tyrosine kinase 3 ligand levels || id:ebi-IPs91-GCST90274791	Diabetic retinopathy	Weighted median	29	-0.0581	0.0506833	0.251658	-0.157439	0.0412394	0.943556	0.854329	1.0421
Fms-related tyrosine kinase 3 ligand levels || id:ebi-IPs91-GCST90274791	Diabetic retinopathy	Inverse variance weighted	29	-0.000815297	0.0371125	0.982473	-0.0735558	0.0719252	0.999185	0.929084	1.07457
Fms-related tyrosine kinase 3 ligand levels || id:ebi-IPs91-GCST90274791	Diabetic retinopathy	Simple mode	29	-0.0336131	0.0961944	0.729382	-0.222154	0.154928	0.966946	0.800792	1.16757
Fms-related tyrosine kinase 3 ligand levels || id:ebi-IPs91-GCST90274791	Diabetic retinopathy	Weighted mode	29	-0.0480248	0.0515927	0.359891	-0.149146	0.0530969	0.95311	0.861443	1.05453
Glial cell line-derived neurotrophic factor levels || id:ebi-IPs91-GCST90274792	Diabetic retinopathy	MR Egger	12	0.0733276	0.0964641	0.464707	-0.115742	0.262397	1.07608	0.890705	1.30004
Glial cell line-derived neurotrophic factor levels || id:ebi-IPs91-GCST90274792	Diabetic retinopathy	Weighted median	12	-0.00254145	0.061925	0.967263	-0.123914	0.118832	0.997462	0.883455	1.12618
Glial cell line-derived neurotrophic factor levels || id:ebi-IPs91-GCST90274792	Diabetic retinopathy	Inverse variance weighted	12	-0.00360935	0.0568321	0.949361	-0.115	0.107782	0.996397	0.891366	1.1138
Glial cell line-derived neurotrophic factor levels || id:ebi-IPs91-GCST90274792	Diabetic retinopathy	Simple mode	12	-0.0193416	0.117387	0.872116	-0.24942	0.210737	0.980844	0.779252	1.23459
Glial cell line-derived neurotrophic factor levels || id:ebi-IPs91-GCST90274792	Diabetic retinopathy	Weighted mode	12	-0.00132618	0.0631492	0.983621	-0.125099	0.122446	0.998675	0.88241	1.13026
Hepatocyte growth factor levels || id:ebi-IPs91-GCST90274793	Diabetic retinopathy	MR Egger	18	-0.0395364	0.156931	0.804298	-0.34712	0.268048	0.961235	0.70672	1.30741
Hepatocyte growth factor levels || id:ebi-IPs91-GCST90274793	Diabetic retinopathy	Weighted median	18	-0.0170612	0.0848873	0.840709	-0.18344	0.149318	0.983083	0.832401	1.16104
Hepatocyte growth factor levels || id:ebi-IPs91-GCST90274793	Diabetic retinopathy	Inverse variance weighted	18	-0.000863294	0.0687111	0.989976	-0.135537	0.13381	0.999137	0.873247	1.14318
Hepatocyte growth factor levels || id:ebi-IPs91-GCST90274793	Diabetic retinopathy	Simple mode	18	0.0494956	0.132425	0.713201	-0.210058	0.309049	1.05074	0.810537	1.36213
Hepatocyte growth factor levels || id:ebi-IPs91-GCST90274793	Diabetic retinopathy	Weighted mode	18	-0.0051303	0.107731	0.962573	-0.216284	0.206023	0.994883	0.805507	1.22878
Interferon gamma levels || id:ebi-IPs91-GCST90274794	Diabetic retinopathy	MR Egger	10	-0.00854173	0.113074	0.941639	-0.230167	0.213084	0.991495	0.794401	1.23749
Interferon gamma levels || id:ebi-IPs91-GCST90274794	Diabetic retinopathy	Weighted median	10	0.0483522	0.087641	0.581149	-0.123424	0.220128	1.04954	0.883889	1.24624
Interferon gamma levels || id:ebi-IPs91-GCST90274794	Diabetic retinopathy	Inverse variance weighted	10	0.0185845	0.0646072	0.773612	-0.108046	0.145215	1.01876	0.897587	1.15629
Interferon gamma levels || id:ebi-IPs91-GCST90274794	Diabetic retinopathy	Simple mode	10	0.0746534	0.130701	0.581861	-0.181521	0.330828	1.07751	0.834001	1.39212
Interferon gamma levels || id:ebi-IPs91-GCST90274794	Diabetic retinopathy	Weighted mode	10	0.0677546	0.12514	0.601354	-0.177519	0.313029	1.0701	0.837345	1.36756
Interleukin-10 levels || id:ebi-IPs91-GCST90274795	Diabetic retinopathy	MR Egger	18	-0.441841	0.246535	0.0920286	-0.92505	0.0413677	0.642852	0.396512	1.04224
Interleukin-10 levels || id:ebi-IPs91-GCST90274795	Diabetic retinopathy	Weighted median	18	-0.0591413	0.0761043	0.437095	-0.208306	0.0900232	0.942574	0.811959	1.0942
Interleukin-10 levels || id:ebi-IPs91-GCST90274795	Diabetic retinopathy	Inverse variance weighted	18	-0.258236	0.118752	0.0296616	-0.49099	-0.0254818	0.772413	0.61202	0.97484
Interleukin-10 levels || id:ebi-IPs91-GCST90274795	Diabetic retinopathy	Simple mode	18	0.033946	0.134368	0.80358	-0.229416	0.297308	1.03453	0.794998	1.34623
Interleukin-10 levels || id:ebi-IPs91-GCST90274795	Diabetic retinopathy	Weighted mode	18	-0.0116047	0.110075	0.917272	-0.227352	0.204142	0.988462	0.79664	1.22647
Interleukin-10 receptor subunit alpha levels || id:ebi-IPs91-GCST90274796	Diabetic retinopathy	MR Egger	10	-0.118283	0.0876803	0.214266	-0.290136	0.0535703	0.888445	0.748162	1.05503
Interleukin-10 receptor subunit alpha levels || id:ebi-IPs91-GCST90274796	Diabetic retinopathy	Weighted median	10	-0.12019	0.076427	0.115808	-0.269987	0.0296068	0.886752	0.763389	1.03005
Interleukin-10 receptor subunit alpha levels || id:ebi-IPs91-GCST90274796	Diabetic retinopathy	Inverse variance weighted	10	-0.0738392	0.0546224	0.176436	-0.180899	0.0332208	0.928821	0.834519	1.03378
Interleukin-10 receptor subunit alpha levels || id:ebi-IPs91-GCST90274796	Diabetic retinopathy	Simple mode	10	-0.141875	0.113289	0.242011	-0.363921	0.0801703	0.867729	0.694946	1.08347
Interleukin-10 receptor subunit alpha levels || id:ebi-IPs91-GCST90274796	Diabetic retinopathy	Weighted mode	10	-0.135542	0.0844973	0.143157	-0.301156	0.0300731	0.873243	0.739962	1.03053
Interleukin-10 receptor subunit beta levels || id:ebi-IPs91-GCST90274797	Diabetic retinopathy	MR Egger	19	-0.00641505	0.0501208	0.899657	-0.104652	0.0918217	0.993605	0.900638	1.09617
Interleukin-10 receptor subunit beta levels || id:ebi-IPs91-GCST90274797	Diabetic retinopathy	Weighted median	19	0.0140124	0.031354	0.654942	-0.0474415	0.0754662	1.01411	0.953666	1.07839
Interleukin-10 receptor subunit beta levels || id:ebi-IPs91-GCST90274797	Diabetic retinopathy	Inverse variance weighted	19	0.0103926	0.0333272	0.755166	-0.0549288	0.0757139	1.01045	0.946553	1.07865
Interleukin-10 receptor subunit beta levels || id:ebi-IPs91-GCST90274797	Diabetic retinopathy	Simple mode	19	0.145155	0.0978115	0.155102	-0.0465557	0.336865	1.15622	0.954511	1.40055
Interleukin-10 receptor subunit beta levels || id:ebi-IPs91-GCST90274797	Diabetic retinopathy	Weighted mode	19	0.0171674	0.0345844	0.625626	-0.0506181	0.0849528	1.01732	0.950642	1.08867
Interleukin-12 subunit beta levels || id:ebi-IPs91-GCST90274798	Diabetic retinopathy	MR Egger	27	0.00421943	0.088785	0.962473	-0.169799	0.178238	1.00423	0.843834	1.19511
Interleukin-12 subunit beta levels || id:ebi-IPs91-GCST90274798	Diabetic retinopathy	Weighted median	27	-0.0153965	0.0314295	0.624223	-0.0769983	0.0462053	0.984721	0.925891	1.04729
Interleukin-12 subunit beta levels || id:ebi-IPs91-GCST90274798	Diabetic retinopathy	Inverse variance weighted	27	0.0377088	0.0556113	0.497722	-0.0712893	0.146707	1.03843	0.931192	1.15801
Interleukin-12 subunit beta levels || id:ebi-IPs91-GCST90274798	Diabetic retinopathy	Simple mode	27	-0.0920812	0.0833674	0.279484	-0.255481	0.0713189	0.912031	0.774544	1.07392
Interleukin-12 subunit beta levels || id:ebi-IPs91-GCST90274798	Diabetic retinopathy	Weighted mode	27	-0.0185641	0.0279161	0.511909	-0.0732797	0.0361514	0.981607	0.929341	1.03681
Interleukin-13 levels || id:ebi-IPs91-GCST90274799	Diabetic retinopathy	MR Egger	11	-0.0191219	0.12388	0.880734	-0.261927	0.223684	0.98106	0.769567	1.25068
Interleukin-13 levels || id:ebi-IPs91-GCST90274799	Diabetic retinopathy	Weighted median	11	-0.0262757	0.0748375	0.725511	-0.172957	0.120406	0.974067	0.841174	1.12795
Interleukin-13 levels || id:ebi-IPs91-GCST90274799	Diabetic retinopathy	Inverse variance weighted	11	-0.00214429	0.0581133	0.970566	-0.116046	0.111758	0.997858	0.890434	1.11824
Interleukin-13 levels || id:ebi-IPs91-GCST90274799	Diabetic retinopathy	Simple mode	11	-0.0608267	0.122695	0.630781	-0.301309	0.179655	0.940986	0.739849	1.1968
Interleukin-13 levels || id:ebi-IPs91-GCST90274799	Diabetic retinopathy	Weighted mode	11	-0.0678901	0.118873	0.580529	-0.300881	0.165101	0.934363	0.740166	1.17951
Interleukin-15 receptor subunit alpha levels || id:ebi-IPs91-GCST90274800	Diabetic retinopathy	MR Egger	12	-0.413517	0.352951	0.268516	-1.1053	0.278267	0.66132	0.331111	1.32084
Interleukin-15 receptor subunit alpha levels || id:ebi-IPs91-GCST90274800	Diabetic retinopathy	Weighted median	12	0.0412194	0.0359582	0.251665	-0.0292587	0.111697	1.04208	0.971165	1.11817
Interleukin-15 receptor subunit alpha levels || id:ebi-IPs91-GCST90274800	Diabetic retinopathy	Inverse variance weighted	12	0.181817	0.232578	0.434363	-0.274035	0.637669	1.19939	0.760305	1.89207
Interleukin-15 receptor subunit alpha levels || id:ebi-IPs91-GCST90274800	Diabetic retinopathy	Simple mode	12	-0.0343565	0.0837442	0.689496	-0.198495	0.129782	0.966227	0.819964	1.13858
Interleukin-15 receptor subunit alpha levels || id:ebi-IPs91-GCST90274800	Diabetic retinopathy	Weighted mode	12	0.0410935	0.0360116	0.278055	-0.0294893	0.111676	1.04195	0.970941	1.11815
Interleukin-17A levels || id:ebi-IPs91-GCST90274801	Diabetic retinopathy	MR Egger	11	-0.0336682	0.169672	0.847118	-0.366226	0.29889	0.966892	0.693346	1.34836
Interleukin-17A levels || id:ebi-IPs91-GCST90274801	Diabetic retinopathy	Weighted median	11	0.025614	0.0845479	0.761926	-0.1401	0.191328	1.02594	0.869271	1.21086
Interleukin-17A levels || id:ebi-IPs91-GCST90274801	Diabetic retinopathy	Inverse variance weighted	11	0.0085395	0.066254	0.897444	-0.121318	0.138397	1.00858	0.885752	1.14843
Interleukin-17A levels || id:ebi-IPs91-GCST90274801	Diabetic retinopathy	Simple mode	11	0.0214962	0.132064	0.873941	-0.237348	0.280341	1.02173	0.788716	1.32358
Interleukin-17A levels || id:ebi-IPs91-GCST90274801	Diabetic retinopathy	Weighted mode	11	0.0518051	0.121334	0.678453	-0.18601	0.28962	1.05317	0.830265	1.33592
Interleukin-17C levels || id:ebi-IPs91-GCST90274802	Diabetic retinopathy	MR Egger	17	0.10037	0.163411	0.548274	-0.219916	0.420657	1.10558	0.802586	1.52296
Interleukin-17C levels || id:ebi-IPs91-GCST90274802	Diabetic retinopathy	Weighted median	17	0.055849	0.0741506	0.45134	-0.0894861	0.201184	1.05744	0.914401	1.22285
Interleukin-17C levels || id:ebi-IPs91-GCST90274802	Diabetic retinopathy	Inverse variance weighted	17	-0.0138754	0.0532875	0.794566	-0.118319	0.0905682	0.98622	0.888413	1.0948
Interleukin-17C levels || id:ebi-IPs91-GCST90274802	Diabetic retinopathy	Simple mode	17	0.0807105	0.133903	0.555121	-0.181739	0.34316	1.08406	0.833819	1.40939
Interleukin-17C levels || id:ebi-IPs91-GCST90274802	Diabetic retinopathy	Weighted mode	17	0.0757841	0.118588	0.53183	-0.156648	0.308216	1.07873	0.855005	1.361
Interleukin-18 levels || id:ebi-IPs91-GCST90274803	Diabetic retinopathy	MR Egger	21	-0.0268942	0.0833667	0.750521	-0.190293	0.136505	0.973464	0.826717	1.14626
Interleukin-18 levels || id:ebi-IPs91-GCST90274803	Diabetic retinopathy	Weighted median	21	-0.00218691	0.0506065	0.965531	-0.101376	0.0970017	0.997815	0.903594	1.10186
Interleukin-18 levels || id:ebi-IPs91-GCST90274803	Diabetic retinopathy	Inverse variance weighted	21	-0.0035838	0.0388863	0.92657	-0.0798009	0.0726333	0.996423	0.9233	1.07534
Interleukin-18 levels || id:ebi-IPs91-GCST90274803	Diabetic retinopathy	Simple mode	21	0.124295	0.0870128	0.168589	-0.0462501	0.29484	1.13235	0.954803	1.34291
Interleukin-18 levels || id:ebi-IPs91-GCST90274803	Diabetic retinopathy	Weighted mode	21	0.00439231	0.0595261	0.941912	-0.112279	0.121064	1.0044	0.893795	1.1287
interleukin-18 receptor 1 levels || id:ebi-IPs91-GCST90274804	Diabetic retinopathy	MR Egger	22	-0.0244972	0.0357764	0.501372	-0.094619	0.0456245	0.9758	0.909719	1.04668
interleukin-18 receptor 1 levels || id:ebi-IPs91-GCST90274804	Diabetic retinopathy	Weighted median	22	-0.0154372	0.0270997	0.568919	-0.0685525	0.0376782	0.984681	0.933744	1.0384
interleukin-18 receptor 1 levels || id:ebi-IPs91-GCST90274804	Diabetic retinopathy	Inverse variance weighted	22	-0.00338692	0.0235397	0.885594	-0.0495247	0.0427508	0.996619	0.951682	1.04368
interleukin-18 receptor 1 levels || id:ebi-IPs91-GCST90274804	Diabetic retinopathy	Simple mode	22	-0.019581	0.0618087	0.754523	-0.140726	0.101564	0.980609	0.868727	1.1069
interleukin-18 receptor 1 levels || id:ebi-IPs91-GCST90274804	Diabetic retinopathy	Weighted mode	22	-0.0120555	0.0244815	0.627523	-0.0600392	0.0359283	0.988017	0.941728	1.03658
Interleukin-1-alpha levels || id:ebi-IPs91-GCST90274805	Diabetic retinopathy	MR Egger	11	-0.176358	0.137919	0.232985	-0.446678	0.0939622	0.838318	0.63975	1.09852
Interleukin-1-alpha levels || id:ebi-IPs91-GCST90274805	Diabetic retinopathy	Weighted median	11	-0.277756	0.0849409	0.00107551	-0.44424	-0.111272	0.757482	0.641311	0.894695
Interleukin-1-alpha levels || id:ebi-IPs91-GCST90274805	Diabetic retinopathy	Inverse variance weighted	11	-0.198742	0.0695462	0.00426721	-0.335053	-0.0624318	0.819761	0.7153	0.939477
Interleukin-1-alpha levels || id:ebi-IPs91-GCST90274805	Diabetic retinopathy	Simple mode	11	-0.262618	0.146266	0.102807	-0.5493	0.0240641	0.769036	0.577354	1.02436
Interleukin-1-alpha levels || id:ebi-IPs91-GCST90274805	Diabetic retinopathy	Weighted mode	11	-0.320461	0.0960078	0.00751755	-0.508636	-0.132285	0.725815	0.601315	0.876091
Interleukin-2 levels || id:ebi-IPs91-GCST90274806	Diabetic retinopathy	MR Egger	14	0.0563193	0.148975	0.711999	-0.235671	0.34831	1.05794	0.79004	1.41667
Interleukin-2 levels || id:ebi-IPs91-GCST90274806	Diabetic retinopathy	Weighted median	14	-0.0294262	0.0759839	0.698557	-0.178355	0.119502	0.971003	0.836646	1.12694
Interleukin-2 levels || id:ebi-IPs91-GCST90274806	Diabetic retinopathy	Inverse variance weighted	14	-0.0838966	0.0567574	0.139365	-0.195141	0.027348	0.919526	0.822719	1.02773
Interleukin-2 levels || id:ebi-IPs91-GCST90274806	Diabetic retinopathy	Simple mode	14	-0.0318634	0.120647	0.79584	-0.268332	0.204605	0.968639	0.764654	1.22704
Interleukin-2 levels || id:ebi-IPs91-GCST90274806	Diabetic retinopathy	Weighted mode	14	-0.0205423	0.112587	0.858039	-0.241213	0.200128	0.979667	0.785674	1.22156
Interleukin-20 levels || id:ebi-IPs91-GCST90274807	Diabetic retinopathy	MR Egger	11	-0.129243	0.153488	0.421577	-0.43008	0.171594	0.87876	0.650457	1.1872
Interleukin-20 levels || id:ebi-IPs91-GCST90274807	Diabetic retinopathy	Weighted median	11	-0.0279012	0.0986694	0.777349	-0.221293	0.165491	0.972484	0.801482	1.17997
Interleukin-20 levels || id:ebi-IPs91-GCST90274807	Diabetic retinopathy	Inverse variance weighted	11	-0.041563	0.069636	0.5506	-0.17805	0.0949235	0.959289	0.836901	1.09957
Interleukin-20 levels || id:ebi-IPs91-GCST90274807	Diabetic retinopathy	Simple mode	11	0.144762	0.180703	0.441691	-0.209416	0.498939	1.15576	0.811057	1.64697
Interleukin-20 levels || id:ebi-IPs91-GCST90274807	Diabetic retinopathy	Weighted mode	11	0.114118	0.141593	0.439014	-0.163405	0.391641	1.12088	0.849247	1.47941
Interleukin-20 receptor subunit alpha levels || id:ebi-IPs91-GCST90274808	Diabetic retinopathy	MR Egger	9	0.191864	0.149107	0.239096	-0.100386	0.484114	1.21151	0.904489	1.62274
Interleukin-20 receptor subunit alpha levels || id:ebi-IPs91-GCST90274808	Diabetic retinopathy	Weighted median	9	0.0896561	0.0897904	0.318035	-0.0863331	0.265645	1.0938	0.917289	1.30427
Interleukin-20 receptor subunit alpha levels || id:ebi-IPs91-GCST90274808	Diabetic retinopathy	Inverse variance weighted	9	0.14704	0.0691396	0.0334435	0.0115268	0.282554	1.1584	1.01159	1.32651
Interleukin-20 receptor subunit alpha levels || id:ebi-IPs91-GCST90274808	Diabetic retinopathy	Simple mode	9	0.0444314	0.131826	0.744754	-0.213947	0.30281	1.04543	0.807391	1.35366
Interleukin-20 receptor subunit alpha levels || id:ebi-IPs91-GCST90274808	Diabetic retinopathy	Weighted mode	9	0.0712267	0.0976145	0.486403	-0.120098	0.262551	1.07382	0.886834	1.30024
Interleukin-22 receptor subunit alpha-1 levels || id:ebi-IPs91-GCST90274809	Diabetic retinopathy	MR Egger	11	0.0895571	0.167298	0.605406	-0.238348	0.417462	1.09369	0.787929	1.5181
Interleukin-22 receptor subunit alpha-1 levels || id:ebi-IPs91-GCST90274809	Diabetic retinopathy	Weighted median	11	0.109932	0.104733	0.293879	-0.0953434	0.315208	1.1162	0.909061	1.37054
Interleukin-22 receptor subunit alpha-1 levels || id:ebi-IPs91-GCST90274809	Diabetic retinopathy	Inverse variance weighted	11	0.069497	0.0844797	0.410708	-0.0960832	0.235077	1.07197	0.908388	1.26501
Interleukin-22 receptor subunit alpha-1 levels || id:ebi-IPs91-GCST90274809	Diabetic retinopathy	Simple mode	11	0.153027	0.148109	0.325848	-0.137267	0.44332	1.16536	0.871738	1.55787
Interleukin-22 receptor subunit alpha-1 levels || id:ebi-IPs91-GCST90274809	Diabetic retinopathy	Weighted mode	11	0.106929	0.131461	0.434933	-0.150735	0.364593	1.11286	0.860076	1.43993
Interleukin-24 levels || id:ebi-IPs91-GCST90274810	Diabetic retinopathy	MR Egger	9	-0.0263376	0.194568	0.896134	-0.407691	0.355015	0.974006	0.665185	1.4262
Interleukin-24 levels || id:ebi-IPs91-GCST90274810	Diabetic retinopathy	Weighted median	9	0.112244	0.113169	0.321283	-0.109568	0.334056	1.11879	0.896221	1.39662
Interleukin-24 levels || id:ebi-IPs91-GCST90274810	Diabetic retinopathy	Inverse variance weighted	9	0.0526031	0.0864648	0.542938	-0.116868	0.222074	1.05401	0.889703	1.24866
Interleukin-24 levels || id:ebi-IPs91-GCST90274810	Diabetic retinopathy	Simple mode	9	0.172786	0.170277	0.339936	-0.160957	0.506528	1.18861	0.851329	1.65952
Interleukin-24 levels || id:ebi-IPs91-GCST90274810	Diabetic retinopathy	Weighted mode	9	0.160405	0.161045	0.348407	-0.155244	0.476054	1.17399	0.856207	1.60971
Interleukin-2 receptor subunit beta levels || id:ebi-IPs91-GCST90274811	Diabetic retinopathy	MR Egger	11	-0.327685	0.181304	0.104167	-0.683041	0.0276712	0.72059	0.505079	1.02806
Interleukin-2 receptor subunit beta levels || id:ebi-IPs91-GCST90274811	Diabetic retinopathy	Weighted median	11	0.0953186	0.108905	0.381442	-0.118136	0.308773	1.10001	0.888575	1.36175
Interleukin-2 receptor subunit beta levels || id:ebi-IPs91-GCST90274811	Diabetic retinopathy	Inverse variance weighted	11	0.0383867	0.0964723	0.690701	-0.150699	0.227472	1.03913	0.860107	1.25542
Interleukin-2 receptor subunit beta levels || id:ebi-IPs91-GCST90274811	Diabetic retinopathy	Simple mode	11	0.14927	0.168133	0.395496	-0.180271	0.478811	1.16099	0.835044	1.61415
Interleukin-2 receptor subunit beta levels || id:ebi-IPs91-GCST90274811	Diabetic retinopathy	Weighted mode	11	0.156849	0.151976	0.326358	-0.141025	0.454723	1.16982	0.868468	1.57574
Interleukin-33 levels || id:ebi-IPs91-GCST90274812	Diabetic retinopathy	MR Egger	11	0.173501	0.159669	0.305446	-0.139451	0.486453	1.18946	0.869836	1.62654
Interleukin-33 levels || id:ebi-IPs91-GCST90274812	Diabetic retinopathy	Weighted median	11	0.0937188	0.0834141	0.26121	-0.0697729	0.25721	1.09825	0.932606	1.29332
Interleukin-33 levels || id:ebi-IPs91-GCST90274812	Diabetic retinopathy	Inverse variance weighted	11	0.111065	0.0620113	0.0732863	-0.0104772	0.232607	1.11747	0.989578	1.26189
Interleukin-33 levels || id:ebi-IPs91-GCST90274812	Diabetic retinopathy	Simple mode	11	0.0916189	0.143965	0.53881	-0.190552	0.37379	1.09595	0.826503	1.45323
Interleukin-33 levels || id:ebi-IPs91-GCST90274812	Diabetic retinopathy	Weighted mode	11	0.176882	0.131463	0.208181	-0.0807858	0.43455	1.19349	0.922391	1.54427
Interleukin-4 levels || id:ebi-IPs91-GCST90274813	Diabetic retinopathy	MR Egger	9	0.0665972	0.220044	0.770949	-0.364688	0.497883	1.06886	0.694413	1.64523
Interleukin-4 levels || id:ebi-IPs91-GCST90274813	Diabetic retinopathy	Weighted median	9	0.104225	0.0984975	0.289987	-0.0888299	0.29728	1.10985	0.915001	1.34619
Interleukin-4 levels || id:ebi-IPs91-GCST90274813	Diabetic retinopathy	Inverse variance weighted	9	0.0830192	0.0816313	0.309153	-0.0769782	0.243017	1.08656	0.92591	1.27509
Interleukin-4 levels || id:ebi-IPs91-GCST90274813	Diabetic retinopathy	Simple mode	9	0.0897107	0.155363	0.579535	-0.214801	0.394222	1.09386	0.806702	1.48323
Interleukin-4 levels || id:ebi-IPs91-GCST90274813	Diabetic retinopathy	Weighted mode	9	0.0897107	0.150511	0.567624	-0.20529	0.384712	1.09386	0.814411	1.46919
Interleukin-5 levels || id:ebi-IPs91-GCST90274814	Diabetic retinopathy	MR Egger	11	0.109016	0.115891	0.37143	-0.11813	0.336163	1.11518	0.88858	1.39957
Interleukin-5 levels || id:ebi-IPs91-GCST90274814	Diabetic retinopathy	Weighted median	11	0.0341777	0.0844421	0.685664	-0.131329	0.199684	1.03477	0.876929	1.22102
Interleukin-5 levels || id:ebi-IPs91-GCST90274814	Diabetic retinopathy	Inverse variance weighted	11	-0.0631031	0.0613698	0.303835	-0.183388	0.0571817	0.938847	0.832445	1.05885
Interleukin-5 levels || id:ebi-IPs91-GCST90274814	Diabetic retinopathy	Simple mode	11	0.0123098	0.140007	0.931674	-0.262104	0.286724	1.01239	0.769431	1.33206
Interleukin-5 levels || id:ebi-IPs91-GCST90274814	Diabetic retinopathy	Weighted mode	11	0.0365663	0.0952083	0.70897	-0.150042	0.223175	1.03724	0.860672	1.25004
Interleukin-6 levels || id:ebi-IPs91-GCST90274815	Diabetic retinopathy	MR Egger	8	0.0415078	0.196769	0.839911	-0.34416	0.427176	1.04238	0.708816	1.53292
Interleukin-6 levels || id:ebi-IPs91-GCST90274815	Diabetic retinopathy	Weighted median	8	-0.133894	0.0914935	0.143352	-0.313221	0.0454336	0.874683	0.731089	1.04648
Interleukin-6 levels || id:ebi-IPs91-GCST90274815	Diabetic retinopathy	Inverse variance weighted	8	-0.0230762	0.0935266	0.805114	-0.206388	0.160236	0.977188	0.813517	1.17379
Interleukin-6 levels || id:ebi-IPs91-GCST90274815	Diabetic retinopathy	Simple mode	8	-0.129064	0.175567	0.486154	-0.473175	0.215046	0.878917	0.623021	1.23992
Interleukin-6 levels || id:ebi-IPs91-GCST90274815	Diabetic retinopathy	Weighted mode	8	-0.112298	0.0991206	0.294548	-0.306574	0.0819786	0.893778	0.735964	1.08543
Interleukin-7 levels || id:ebi-IPs91-GCST90274816	Diabetic retinopathy	MR Egger	11	0.0640905	0.286858	0.828196	-0.498151	0.626332	1.06619	0.607653	1.87074
Interleukin-7 levels || id:ebi-IPs91-GCST90274816	Diabetic retinopathy	Weighted median	11	0.0608582	0.103898	0.558044	-0.142782	0.264499	1.06275	0.866943	1.30278
Interleukin-7 levels || id:ebi-IPs91-GCST90274816	Diabetic retinopathy	Inverse variance weighted	11	0.0986955	0.0834647	0.237014	-0.0648953	0.262286	1.10373	0.937166	1.2999
Interleukin-7 levels || id:ebi-IPs91-GCST90274816	Diabetic retinopathy	Simple mode	11	0.113658	0.146749	0.456554	-0.17397	0.401286	1.12037	0.840322	1.49374
Interleukin-7 levels || id:ebi-IPs91-GCST90274816	Diabetic retinopathy	Weighted mode	11	0.0580643	0.142464	0.692177	-0.221165	0.337294	1.05978	0.801584	1.40115
Interleukin-8 levels || id:ebi-IPs91-GCST90274817	Diabetic retinopathy	MR Egger	17	0.151707	0.116281	0.211672	-0.0762041	0.379619	1.16382	0.926627	1.46173
Interleukin-8 levels || id:ebi-IPs91-GCST90274817	Diabetic retinopathy	Weighted median	17	0.0185634	0.0813839	0.819571	-0.140949	0.178076	1.01874	0.868534	1.19492
Interleukin-8 levels || id:ebi-IPs91-GCST90274817	Diabetic retinopathy	Inverse variance weighted	17	0.0731182	0.0581664	0.208734	-0.0408879	0.187124	1.07586	0.959937	1.20578
Interleukin-8 levels || id:ebi-IPs91-GCST90274817	Diabetic retinopathy	Simple mode	17	0.00190982	0.141049	0.989364	-0.274545	0.278365	1.00191	0.759918	1.32097
Interleukin-8 levels || id:ebi-IPs91-GCST90274817	Diabetic retinopathy	Weighted mode	17	0.0788661	0.11631	0.507415	-0.149101	0.306833	1.08206	0.861482	1.35911
Latency-associated peptide transforming growth factor beta 1 levels || id:ebi-IPs91-GCST90274818	Diabetic retinopathy	MR Egger	19	-0.131351	0.0980447	0.197975	-0.323519	0.0608162	0.87691	0.723598	1.0627
Latency-associated peptide transforming growth factor beta 1 levels || id:ebi-IPs91-GCST90274818	Diabetic retinopathy	Weighted median	19	-0.101668	0.0691838	0.141688	-0.237268	0.0339323	0.903329	0.78878	1.03451
Latency-associated peptide transforming growth factor beta 1 levels || id:ebi-IPs91-GCST90274818	Diabetic retinopathy	Inverse variance weighted	19	-0.0370411	0.0574695	0.519228	-0.149681	0.075599	0.963637	0.860982	1.07853
Latency-associated peptide transforming growth factor beta 1 levels || id:ebi-IPs91-GCST90274818	Diabetic retinopathy	Simple mode	19	-0.00678159	0.147205	0.963762	-0.295303	0.28174	0.993241	0.744306	1.32543
Latency-associated peptide transforming growth factor beta 1 levels || id:ebi-IPs91-GCST90274818	Diabetic retinopathy	Weighted mode	19	-0.103118	0.0697226	0.156434	-0.239775	0.033538	0.90202	0.786805	1.03411
Leukemia inhibitory factor levels || id:ebi-IPs91-GCST90274819	Diabetic retinopathy	MR Egger	11	0.154394	0.162957	0.368151	-0.165001	0.47379	1.16695	0.847892	1.60607
Leukemia inhibitory factor levels || id:ebi-IPs91-GCST90274819	Diabetic retinopathy	Weighted median	11	-0.0403647	0.0904958	0.655569	-0.217736	0.137007	0.960439	0.804337	1.14684
Leukemia inhibitory factor levels || id:ebi-IPs91-GCST90274819	Diabetic retinopathy	Inverse variance weighted	11	-0.0651251	0.0820495	0.427353	-0.225942	0.095692	0.93695	0.797764	1.10042
Leukemia inhibitory factor levels || id:ebi-IPs91-GCST90274819	Diabetic retinopathy	Simple mode	11	-0.0777773	0.126255	0.551635	-0.325236	0.169682	0.92517	0.722357	1.18493
Leukemia inhibitory factor levels || id:ebi-IPs91-GCST90274819	Diabetic retinopathy	Weighted mode	11	-0.0476875	0.105332	0.660402	-0.254138	0.158763	0.953432	0.775585	1.17206
Leukemia inhibitory factor receptor levels || id:ebi-IPs91-GCST90274820	Diabetic retinopathy	MR Egger	15	-0.0649407	0.102333	0.536699	-0.265514	0.135633	0.937123	0.766811	1.14526
Leukemia inhibitory factor receptor levels || id:ebi-IPs91-GCST90274820	Diabetic retinopathy	Weighted median	15	-0.0410422	0.0582084	0.480754	-0.155131	0.0730463	0.959789	0.856303	1.07578
Leukemia inhibitory factor receptor levels || id:ebi-IPs91-GCST90274820	Diabetic retinopathy	Inverse variance weighted	15	-0.0570183	0.0523313	0.275905	-0.159588	0.045551	0.944577	0.852495	1.0466
Leukemia inhibitory factor receptor levels || id:ebi-IPs91-GCST90274820	Diabetic retinopathy	Simple mode	15	0.128335	0.127657	0.331805	-0.121872	0.378542	1.13693	0.885262	1.46015
Leukemia inhibitory factor receptor levels || id:ebi-IPs91-GCST90274820	Diabetic retinopathy	Weighted mode	15	-0.0838378	0.0664292	0.227547	-0.214039	0.0463634	0.91958	0.807317	1.04746
Monocyte chemoattractant protein-1 levels || id:ebi-IPs91-GCST90274821	Diabetic retinopathy	MR Egger	21	-0.0144426	0.0663863	0.830097	-0.14456	0.115675	0.985661	0.865403	1.12263
Monocyte chemoattractant protein-1 levels || id:ebi-IPs91-GCST90274821	Diabetic retinopathy	Weighted median	21	-0.0247867	0.0486934	0.610728	-0.120226	0.0706524	0.975518	0.88672	1.07321
Monocyte chemoattractant protein-1 levels || id:ebi-IPs91-GCST90274821	Diabetic retinopathy	Inverse variance weighted	21	0.0302148	0.0385526	0.433199	-0.0453483	0.105778	1.03068	0.955665	1.11157
Monocyte chemoattractant protein-1 levels || id:ebi-IPs91-GCST90274821	Diabetic retinopathy	Simple mode	21	-0.0607056	0.0754568	0.430564	-0.208601	0.0871897	0.9411	0.811719	1.0911
Monocyte chemoattractant protein-1 levels || id:ebi-IPs91-GCST90274821	Diabetic retinopathy	Weighted mode	21	-0.0607056	0.0513558	0.251046	-0.161363	0.0399518	0.9411	0.850983	1.04076
Monocyte chemoattractant protein 2 levels || id:ebi-IPs91-GCST90274822	Diabetic retinopathy	MR Egger	24	0.0163884	0.0226993	0.477913	-0.0281022	0.060879	1.01652	0.972289	1.06277
Monocyte chemoattractant protein 2 levels || id:ebi-IPs91-GCST90274822	Diabetic retinopathy	Weighted median	24	0.0155079	0.0212026	0.464526	-0.0260492	0.057065	1.01563	0.974287	1.05872
Monocyte chemoattractant protein 2 levels || id:ebi-IPs91-GCST90274822	Diabetic retinopathy	Inverse variance weighted	24	0.00735765	0.0187521	0.694789	-0.0293964	0.0441117	1.00738	0.971031	1.0451
Monocyte chemoattractant protein 2 levels || id:ebi-IPs91-GCST90274822	Diabetic retinopathy	Simple mode	24	0.0181188	0.0674529	0.790622	-0.114089	0.150326	1.01828	0.892179	1.16221
Monocyte chemoattractant protein 2 levels || id:ebi-IPs91-GCST90274822	Diabetic retinopathy	Weighted mode	24	0.0181188	0.0216828	0.411962	-0.0243796	0.0606171	1.01828	0.975915	1.06249
Monocyte chemoattractant protein-3 levels || id:ebi-IPs91-GCST90274823	Diabetic retinopathy	MR Egger	16	-0.199391	0.123819	0.129632	-0.442076	0.0432938	0.81923	0.642701	1.04424
Monocyte chemoattractant protein-3 levels || id:ebi-IPs91-GCST90274823	Diabetic retinopathy	Weighted median	16	0.0298452	0.0657631	0.649952	-0.0990505	0.158741	1.03029	0.905697	1.17203
Monocyte chemoattractant protein-3 levels || id:ebi-IPs91-GCST90274823	Diabetic retinopathy	Inverse variance weighted	16	0.0423612	0.0645126	0.511416	-0.0840835	0.168806	1.04327	0.919354	1.18389
Monocyte chemoattractant protein-3 levels || id:ebi-IPs91-GCST90274823	Diabetic retinopathy	Simple mode	16	0.168874	0.106547	0.133826	-0.039959	0.377706	1.18397	0.960829	1.45893
Monocyte chemoattractant protein-3 levels || id:ebi-IPs91-GCST90274823	Diabetic retinopathy	Weighted mode	16	0.0593687	0.069582	0.406956	-0.077012	0.195749	1.06117	0.925879	1.21622
Monocyte chemoattractant protein-4 levels || id:ebi-IPs91-GCST90274824	Diabetic retinopathy	MR Egger	18	0.0534659	0.0879968	0.551987	-0.119008	0.22594	1.05492	0.887801	1.2535
Monocyte chemoattractant protein-4 levels || id:ebi-IPs91-GCST90274824	Diabetic retinopathy	Weighted median	18	-0.00306185	0.0506223	0.95177	-0.102282	0.0961579	0.996943	0.902775	1.10093
Monocyte chemoattractant protein-4 levels || id:ebi-IPs91-GCST90274824	Diabetic retinopathy	Inverse variance weighted	18	0.0143808	0.0420641	0.732442	-0.0680647	0.0968264	1.01448	0.9342	1.10167
Monocyte chemoattractant protein-4 levels || id:ebi-IPs91-GCST90274824	Diabetic retinopathy	Simple mode	18	0.0715768	0.0761926	0.360673	-0.0777607	0.220914	1.0742	0.925186	1.24722
Monocyte chemoattractant protein-4 levels || id:ebi-IPs91-GCST90274824	Diabetic retinopathy	Weighted mode	18	-0.0289293	0.0550164	0.605798	-0.136761	0.0789028	0.971485	0.872178	1.0821
Macrophage inflammatory protein 1a levels || id:ebi-IPs91-GCST90274825	Diabetic retinopathy	MR Egger	12	0.0547834	0.180406	0.767606	-0.298813	0.40838	1.05631	0.741698	1.50438
Macrophage inflammatory protein 1a levels || id:ebi-IPs91-GCST90274825	Diabetic retinopathy	Weighted median	12	0.0546434	0.0456478	0.231282	-0.0348264	0.144113	1.05616	0.965773	1.15501
Macrophage inflammatory protein 1a levels || id:ebi-IPs91-GCST90274825	Diabetic retinopathy	Inverse variance weighted	12	0.0680417	0.108397	0.530194	-0.144416	0.280499	1.07041	0.865528	1.32379
Macrophage inflammatory protein 1a levels || id:ebi-IPs91-GCST90274825	Diabetic retinopathy	Simple mode	12	-0.0788457	0.129449	0.554837	-0.332565	0.174874	0.924183	0.717082	1.1911
Macrophage inflammatory protein 1a levels || id:ebi-IPs91-GCST90274825	Diabetic retinopathy	Weighted mode	12	0.0558329	0.0470353	0.260214	-0.0363563	0.148022	1.05742	0.964297	1.15954
Matrix metalloproteinase-1 levels || id:ebi-IPs91-GCST90274826	Diabetic retinopathy	MR Egger	16	0.0810325	0.0863439	0.363905	-0.0882015	0.250267	1.08441	0.915576	1.28437
Matrix metalloproteinase-1 levels || id:ebi-IPs91-GCST90274826	Diabetic retinopathy	Weighted median	16	0.0631538	0.0629114	0.31545	-0.0601526	0.18646	1.06519	0.941621	1.20498
Matrix metalloproteinase-1 levels || id:ebi-IPs91-GCST90274826	Diabetic retinopathy	Inverse variance weighted	16	0.0407425	0.0471978	0.388012	-0.0517652	0.13325	1.04158	0.949552	1.14254
Matrix metalloproteinase-1 levels || id:ebi-IPs91-GCST90274826	Diabetic retinopathy	Simple mode	16	-0.0483211	0.100615	0.637975	-0.245527	0.148885	0.952828	0.782292	1.16054
Matrix metalloproteinase-1 levels || id:ebi-IPs91-GCST90274826	Diabetic retinopathy	Weighted mode	16	0.0667518	0.0751317	0.388317	-0.0805063	0.21401	1.06903	0.922649	1.23863
Matrix metalloproteinase-10 levels || id:ebi-IPs91-GCST90274827	Diabetic retinopathy	MR Egger	14	-0.0310125	0.0674906	0.654083	-0.163294	0.101269	0.969463	0.849341	1.10657
Matrix metalloproteinase-10 levels || id:ebi-IPs91-GCST90274827	Diabetic retinopathy	Weighted median	14	-0.0575035	0.0534276	0.281798	-0.162222	0.0472145	0.944119	0.850253	1.04835
Matrix metalloproteinase-10 levels || id:ebi-IPs91-GCST90274827	Diabetic retinopathy	Inverse variance weighted	14	-0.03171	0.0430968	0.461861	-0.11618	0.0527597	0.968787	0.890315	1.05418
Matrix metalloproteinase-10 levels || id:ebi-IPs91-GCST90274827	Diabetic retinopathy	Simple mode	14	-0.0750125	0.083533	0.385516	-0.238737	0.0887121	0.927732	0.787622	1.09277
Matrix metalloproteinase-10 levels || id:ebi-IPs91-GCST90274827	Diabetic retinopathy	Weighted mode	14	-0.0541928	0.0532819	0.327665	-0.158625	0.0502398	0.947249	0.853316	1.05152
Neurturin levels || id:ebi-IPs91-GCST90274828	Diabetic retinopathy	MR Egger	13	0.0596943	0.0903328	0.522323	-0.117358	0.236747	1.06151	0.889267	1.26712
Neurturin levels || id:ebi-IPs91-GCST90274828	Diabetic retinopathy	Weighted median	13	-0.00376118	0.0678394	0.955786	-0.136726	0.129204	0.996246	0.872209	1.13792
Neurturin levels || id:ebi-IPs91-GCST90274828	Diabetic retinopathy	Inverse variance weighted	13	-0.00238414	0.051331	0.962955	-0.102993	0.0982246	0.997619	0.902133	1.10321
Neurturin levels || id:ebi-IPs91-GCST90274828	Diabetic retinopathy	Simple mode	13	-0.0119895	0.105424	0.911335	-0.21862	0.194641	0.988082	0.803627	1.21487
Neurturin levels || id:ebi-IPs91-GCST90274828	Diabetic retinopathy	Weighted mode	13	-0.0175915	0.0818732	0.833483	-0.178063	0.14288	0.982562	0.83689	1.15359
Neurotrophin-3 levels || id:ebi-IPs91-GCST90274829	Diabetic retinopathy	MR Egger	17	-0.00401812	0.128295	0.975428	-0.255477	0.247441	0.99599	0.774547	1.28074
Neurotrophin-3 levels || id:ebi-IPs91-GCST90274829	Diabetic retinopathy	Weighted median	17	0.0337769	0.084821	0.690472	-0.132472	0.200026	1.03435	0.875927	1.22143
Neurotrophin-3 levels || id:ebi-IPs91-GCST90274829	Diabetic retinopathy	Inverse variance weighted	17	-0.0473122	0.0574375	0.410102	-0.15989	0.0652654	0.95379	0.852238	1.06744
Neurotrophin-3 levels || id:ebi-IPs91-GCST90274829	Diabetic retinopathy	Simple mode	17	0.083944	0.164253	0.616286	-0.237992	0.40588	1.08757	0.788209	1.50062
Neurotrophin-3 levels || id:ebi-IPs91-GCST90274829	Diabetic retinopathy	Weighted mode	17	0.0976537	0.165259	0.562833	-0.226253	0.42156	1.10258	0.797516	1.52434
Osteoprotegerin levels || id:ebi-IPs91-GCST90274830	Diabetic retinopathy	MR Egger	18	-0.0225333	0.0964817	0.818296	-0.211637	0.166571	0.977719	0.809258	1.18125
Osteoprotegerin levels || id:ebi-IPs91-GCST90274830	Diabetic retinopathy	Weighted median	18	-0.0970618	0.0609649	0.111364	-0.216553	0.0224294	0.9075	0.80529	1.02268
Osteoprotegerin levels || id:ebi-IPs91-GCST90274830	Diabetic retinopathy	Inverse variance weighted	18	-0.0582544	0.0453342	0.198792	-0.147109	0.0306006	0.94341	0.863199	1.03107
Osteoprotegerin levels || id:ebi-IPs91-GCST90274830	Diabetic retinopathy	Simple mode	18	-0.0808987	0.113766	0.486667	-0.30388	0.142083	0.922287	0.737949	1.15267
Osteoprotegerin levels || id:ebi-IPs91-GCST90274830	Diabetic retinopathy	Weighted mode	18	-0.0933398	0.0713527	0.208236	-0.233191	0.0465115	0.910884	0.792002	1.04761
Oncostatin-M levels || id:ebi-IPs91-GCST90274831	Diabetic retinopathy	MR Egger	15	-0.091419	0.236508	0.705353	-0.554975	0.372137	0.912635	0.574086	1.45083
Oncostatin-M levels || id:ebi-IPs91-GCST90274831	Diabetic retinopathy	Weighted median	15	0.040928	0.0718054	0.568688	-0.0998106	0.181667	1.04178	0.905009	1.19921
Oncostatin-M levels || id:ebi-IPs91-GCST90274831	Diabetic retinopathy	Inverse variance weighted	15	0.0714935	0.107156	0.504652	-0.138533	0.28152	1.07411	0.870635	1.32514
Oncostatin-M levels || id:ebi-IPs91-GCST90274831	Diabetic retinopathy	Simple mode	15	0.0553303	0.110185	0.623361	-0.160632	0.271292	1.05689	0.851606	1.31166
Oncostatin-M levels || id:ebi-IPs91-GCST90274831	Diabetic retinopathy	Weighted mode	15	0.0499578	0.0813507	0.548996	-0.10949	0.209405	1.05123	0.896292	1.23294
Programmed cell death 1 ligand 1 levels || id:ebi-IPs91-GCST90274832	Diabetic retinopathy	MR Egger	15	-0.173925	0.280251	0.545587	-0.723217	0.375367	0.84036	0.485189	1.45553
Programmed cell death 1 ligand 1 levels || id:ebi-IPs91-GCST90274832	Diabetic retinopathy	Weighted median	15	-0.0838866	0.0815506	0.303647	-0.243726	0.0759526	0.919536	0.783703	1.07891
Programmed cell death 1 ligand 1 levels || id:ebi-IPs91-GCST90274832	Diabetic retinopathy	Inverse variance weighted	15	0.0423331	0.117397	0.718401	-0.187766	0.272432	1.04324	0.828809	1.31315
Programmed cell death 1 ligand 1 levels || id:ebi-IPs91-GCST90274832	Diabetic retinopathy	Simple mode	15	-0.0613663	0.12252	0.624247	-0.301506	0.178773	0.940479	0.739703	1.19575
Programmed cell death 1 ligand 1 levels || id:ebi-IPs91-GCST90274832	Diabetic retinopathy	Weighted mode	15	-0.0784669	0.0890507	0.393114	-0.253006	0.0960724	0.924533	0.776463	1.10084
Stem cell factor levels || id:ebi-IPs91-GCST90274833	Diabetic retinopathy	MR Egger	32	-0.0455316	0.060062	0.45432	-0.163253	0.07219	0.955489	0.849376	1.07486
Stem cell factor levels || id:ebi-IPs91-GCST90274833	Diabetic retinopathy	Weighted median	32	-0.0103235	0.0502806	0.837324	-0.108874	0.0882266	0.98973	0.896844	1.09224
Stem cell factor levels || id:ebi-IPs91-GCST90274833	Diabetic retinopathy	Inverse variance weighted	32	0.0261282	0.0345156	0.449052	-0.0415224	0.0937788	1.02647	0.959328	1.09832
Stem cell factor levels || id:ebi-IPs91-GCST90274833	Diabetic retinopathy	Simple mode	32	0.0679045	0.0989054	0.497464	-0.12595	0.261759	1.07026	0.881659	1.29921
Stem cell factor levels || id:ebi-IPs91-GCST90274833	Diabetic retinopathy	Weighted mode	32	-0.0901059	0.0617454	0.154539	-0.211127	0.0309152	0.913834	0.809671	1.0314
SIR2-like protein 2 levels || id:ebi-IPs91-GCST90274834	Diabetic retinopathy	MR Egger	13	0.190313	0.117747	0.134325	-0.0404713	0.421097	1.20963	0.960337	1.52363
SIR2-like protein 2 levels || id:ebi-IPs91-GCST90274834	Diabetic retinopathy	Weighted median	13	0.0780748	0.0840132	0.352725	-0.0865911	0.242741	1.0812	0.917052	1.27474
SIR2-like protein 2 levels || id:ebi-IPs91-GCST90274834	Diabetic retinopathy	Inverse variance weighted	13	0.096895	0.0591123	0.101178	-0.0189651	0.212755	1.10174	0.981214	1.23708
SIR2-like protein 2 levels || id:ebi-IPs91-GCST90274834	Diabetic retinopathy	Simple mode	13	0.0775848	0.128585	0.557494	-0.174443	0.329612	1.08067	0.839925	1.39043
SIR2-like protein 2 levels || id:ebi-IPs91-GCST90274834	Diabetic retinopathy	Weighted mode	13	0.0749427	0.106215	0.493924	-0.13324	0.283125	1.07782	0.875255	1.32727
Signaling lymphocytic activation molecule levels || id:ebi-IPs91-GCST90274835	Diabetic retinopathy	MR Egger	24	0.232912	0.217169	0.295123	-0.19274	0.658564	1.26227	0.824697	1.93202
Signaling lymphocytic activation molecule levels || id:ebi-IPs91-GCST90274835	Diabetic retinopathy	Weighted median	24	0.0308404	0.0752761	0.682029	-0.116701	0.178382	1.03132	0.889851	1.19528
Signaling lymphocytic activation molecule levels || id:ebi-IPs91-GCST90274835	Diabetic retinopathy	Inverse variance weighted	24	0.164333	0.0854921	0.05458	-0.00323118	0.331898	1.17861	0.996774	1.39361
Signaling lymphocytic activation molecule levels || id:ebi-IPs91-GCST90274835	Diabetic retinopathy	Simple mode	24	-0.0414473	0.124025	0.741268	-0.284536	0.201641	0.9594	0.752364	1.22341
Signaling lymphocytic activation molecule levels || id:ebi-IPs91-GCST90274835	Diabetic retinopathy	Weighted mode	24	-0.0111691	0.0928367	0.905283	-0.193129	0.170791	0.988893	0.824376	1.18624
Sulfotransferase 1A1 levels || id:ebi-IPs91-GCST90274836	Diabetic retinopathy	MR Egger	21	0.0574789	0.128185	0.658932	-0.193764	0.308721	1.05916	0.823853	1.36168
Sulfotransferase 1A1 levels || id:ebi-IPs91-GCST90274836	Diabetic retinopathy	Weighted median	21	-0.00341498	0.0584857	0.953438	-0.118047	0.111217	0.996591	0.888654	1.11764
Sulfotransferase 1A1 levels || id:ebi-IPs91-GCST90274836	Diabetic retinopathy	Inverse variance weighted	21	0.0343367	0.0489677	0.483171	-0.06164	0.130314	1.03493	0.940221	1.13919
Sulfotransferase 1A1 levels || id:ebi-IPs91-GCST90274836	Diabetic retinopathy	Simple mode	21	0.0395887	0.0952995	0.682262	-0.147198	0.226376	1.04038	0.863123	1.25405
Sulfotransferase 1A1 levels || id:ebi-IPs91-GCST90274836	Diabetic retinopathy	Weighted mode	21	-0.10725	0.0762008	0.174641	-0.256604	0.0421034	0.898301	0.773675	1.043
STAM binding protein levels || id:ebi-IPs91-GCST90274837	Diabetic retinopathy	MR Egger	9	0.52552	0.280597	0.103242	-0.0244493	1.07549	1.69134	0.975847	2.93143
STAM binding protein levels || id:ebi-IPs91-GCST90274837	Diabetic retinopathy	Weighted median	9	0.0822839	0.126641	0.515861	-0.165933	0.330501	1.08576	0.847103	1.39167
STAM binding protein levels || id:ebi-IPs91-GCST90274837	Diabetic retinopathy	Inverse variance weighted	9	0.183486	0.0898685	0.0411802	0.00734326	0.359628	1.2014	1.00737	1.4328
STAM binding protein levels || id:ebi-IPs91-GCST90274837	Diabetic retinopathy	Simple mode	9	0.0354787	0.171271	0.841069	-0.300212	0.37117	1.03612	0.740661	1.44943
STAM binding protein levels || id:ebi-IPs91-GCST90274837	Diabetic retinopathy	Weighted mode	9	0.0354787	0.156519	0.826363	-0.271299	0.342256	1.03612	0.762389	1.40812
Transforming growth factor-alpha levels || id:ebi-IPs91-GCST90274838	Diabetic retinopathy	MR Egger	13	0.0372797	0.434252	0.93313	-0.813855	0.888414	1.03798	0.443146	2.43127
Transforming growth factor-alpha levels || id:ebi-IPs91-GCST90274838	Diabetic retinopathy	Weighted median	13	0.0269689	0.0867402	0.755864	-0.143042	0.19698	1.02734	0.866718	1.21772
Transforming growth factor-alpha levels || id:ebi-IPs91-GCST90274838	Diabetic retinopathy	Inverse variance weighted	13	0.0035837	0.188195	0.984807	-0.365279	0.372446	1.00359	0.694003	1.45128
Transforming growth factor-alpha levels || id:ebi-IPs91-GCST90274838	Diabetic retinopathy	Simple mode	13	0.00739632	0.121422	0.95243	-0.230591	0.245384	1.00742	0.794064	1.27811
Transforming growth factor-alpha levels || id:ebi-IPs91-GCST90274838	Diabetic retinopathy	Weighted mode	13	-0.00863645	0.114774	0.941258	-0.233593	0.21632	0.991401	0.791684	1.2415
Tumor necrosis factor levels || id:ebi-IPs91-GCST90274839	Diabetic retinopathy	MR Egger	17	-0.226208	0.155775	0.167057	-0.531527	0.0791113	0.797552	0.587707	1.08232
Tumor necrosis factor levels || id:ebi-IPs91-GCST90274839	Diabetic retinopathy	Weighted median	17	0.147311	0.0783731	0.0601611	-0.00630033	0.300922	1.15871	0.993719	1.3511
Tumor necrosis factor levels || id:ebi-IPs91-GCST90274839	Diabetic retinopathy	Inverse variance weighted	17	0.109953	0.0594391	0.064336	-0.00654755	0.226454	1.11623	0.993474	1.25414
Tumor necrosis factor levels || id:ebi-IPs91-GCST90274839	Diabetic retinopathy	Simple mode	17	0.148542	0.110173	0.196351	-0.0673964	0.364481	1.16014	0.934825	1.43977
Tumor necrosis factor levels || id:ebi-IPs91-GCST90274839	Diabetic retinopathy	Weighted mode	17	0.159186	0.105803	0.151923	-0.0481877	0.36656	1.17256	0.952955	1.44276
TNF-beta levels || id:ebi-IPs91-GCST90274840	Diabetic retinopathy	MR Egger	20	0.0736965	0.0456805	0.124072	-0.0158372	0.16323	1.07648	0.984288	1.17731
TNF-beta levels || id:ebi-IPs91-GCST90274840	Diabetic retinopathy	Weighted median	20	0.0785851	0.0232144	0.000711284	0.0330849	0.124085	1.08176	1.03364	1.13211
TNF-beta levels || id:ebi-IPs91-GCST90274840	Diabetic retinopathy	Inverse variance weighted	20	0.110875	0.0379207	0.00345722	0.0365502	0.185199	1.11725	1.03723	1.20346
TNF-beta levels || id:ebi-IPs91-GCST90274840	Diabetic retinopathy	Simple mode	20	-0.0178848	0.112979	0.87589	-0.239324	0.203555	0.982274	0.78716	1.22575
TNF-beta levels || id:ebi-IPs91-GCST90274840	Diabetic retinopathy	Weighted mode	20	0.0701677	0.0235268	0.00765299	0.0240553	0.11628	1.07269	1.02435	1.12331
Tumor necrosis factor receptor superfamily member 9 levels || id:ebi-IPs91-GCST90274841	Diabetic retinopathy	MR Egger	27	0.000298205	0.217616	0.998918	-0.426229	0.426825	1.0003	0.652967	1.53239
Tumor necrosis factor receptor superfamily member 9 levels || id:ebi-IPs91-GCST90274841	Diabetic retinopathy	Weighted median	27	-0.0473184	0.0615433	0.441974	-0.167943	0.0733065	0.953784	0.845402	1.07606
Tumor necrosis factor receptor superfamily member 9 levels || id:ebi-IPs91-GCST90274841	Diabetic retinopathy	Inverse variance weighted	27	0.100283	0.0959817	0.296107	-0.0878407	0.288408	1.10548	0.915907	1.3343
Tumor necrosis factor receptor superfamily member 9 levels || id:ebi-IPs91-GCST90274841	Diabetic retinopathy	Simple mode	27	-0.0835534	0.0935577	0.380013	-0.266926	0.0998197	0.919842	0.765729	1.10497
Tumor necrosis factor receptor superfamily member 9 levels || id:ebi-IPs91-GCST90274841	Diabetic retinopathy	Weighted mode	27	-0.0394588	0.0764208	0.609983	-0.189244	0.110326	0.96131	0.827585	1.11664
Tumor necrosis factor ligand superfamily member 14 levels || id:ebi-IPs91-GCST90274842	Diabetic retinopathy	MR Egger	23	-0.161102	0.0587108	0.0121606	-0.276175	-0.0460289	0.851205	0.75868	0.955014
Tumor necrosis factor ligand superfamily member 14 levels || id:ebi-IPs91-GCST90274842	Diabetic retinopathy	Weighted median	23	-0.145601	0.0538694	0.00687457	-0.251185	-0.0400174	0.864502	0.777878	0.960773
Tumor necrosis factor ligand superfamily member 14 levels || id:ebi-IPs91-GCST90274842	Diabetic retinopathy	Inverse variance weighted	23	-0.0688452	0.0395818	0.0819793	-0.146426	0.00873509	0.933471	0.86379	1.00877
Tumor necrosis factor ligand superfamily member 14 levels || id:ebi-IPs91-GCST90274842	Diabetic retinopathy	Simple mode	23	0.00697794	0.1058	0.94801	-0.20039	0.214346	1.007	0.818412	1.23905
Tumor necrosis factor ligand superfamily member 14 levels || id:ebi-IPs91-GCST90274842	Diabetic retinopathy	Weighted mode	23	-0.13096	0.0549391	0.0261959	-0.23864	-0.023279	0.877253	0.787698	0.97699
TNF-related apoptosis-inducing ligand levels || id:ebi-IPs91-GCST90274843	Diabetic retinopathy	MR Egger	27	-0.013191	0.071131	0.854375	-0.152608	0.126226	0.986896	0.858466	1.13454
TNF-related apoptosis-inducing ligand levels || id:ebi-IPs91-GCST90274843	Diabetic retinopathy	Weighted median	27	-0.0121177	0.0385266	0.75312	-0.0876299	0.0633945	0.987955	0.9161	1.06545
TNF-related apoptosis-inducing ligand levels || id:ebi-IPs91-GCST90274843	Diabetic retinopathy	Inverse variance weighted	27	-0.00587006	0.0428746	0.8911	-0.0899042	0.0781641	0.994147	0.914019	1.0813
TNF-related apoptosis-inducing ligand levels || id:ebi-IPs91-GCST90274843	Diabetic retinopathy	Simple mode	27	0.167168	0.0789987	0.0440709	0.0123305	0.322005	1.18195	1.01241	1.37989
TNF-related apoptosis-inducing ligand levels || id:ebi-IPs91-GCST90274843	Diabetic retinopathy	Weighted mode	27	-0.00736242	0.0358499	0.838884	-0.0776283	0.0629035	0.992665	0.925308	1.06492
TNF-related activation-induced cytokine levels || id:ebi-IPs91-GCST90274844	Diabetic retinopathy	MR Egger	26	-0.00729787	0.0691749	0.916857	-0.142881	0.128285	0.992729	0.866857	1.13688
TNF-related activation-induced cytokine levels || id:ebi-IPs91-GCST90274844	Diabetic retinopathy	Weighted median	26	0.0217287	0.052934	0.681449	-0.082022	0.125479	1.02197	0.921252	1.13369
TNF-related activation-induced cytokine levels || id:ebi-IPs91-GCST90274844	Diabetic retinopathy	Inverse variance weighted	26	-0.00930543	0.0354508	0.792945	-0.078789	0.0601781	0.990738	0.924235	1.06203
TNF-related activation-induced cytokine levels || id:ebi-IPs91-GCST90274844	Diabetic retinopathy	Simple mode	26	-0.0698082	0.0967711	0.477372	-0.25948	0.119863	0.932573	0.771453	1.12734
TNF-related activation-induced cytokine levels || id:ebi-IPs91-GCST90274844	Diabetic retinopathy	Weighted mode	26	0.0661613	0.0560902	0.249282	-0.0437755	0.176098	1.0684	0.957169	1.19256
Thymic stromal lymphopoietin levels || id:ebi-IPs91-GCST90274845	Diabetic retinopathy	MR Egger	14	0.120222	0.131622	0.379025	-0.137757	0.3782	1.12775	0.871311	1.45965
Thymic stromal lymphopoietin levels || id:ebi-IPs91-GCST90274845	Diabetic retinopathy	Weighted median	14	-0.0347293	0.0824936	0.67376	-0.196417	0.126958	0.965867	0.82167	1.13537
Thymic stromal lymphopoietin levels || id:ebi-IPs91-GCST90274845	Diabetic retinopathy	Inverse variance weighted	14	-0.050659	0.0610247	0.40646	-0.170267	0.0689495	0.950603	0.843439	1.07138
Thymic stromal lymphopoietin levels || id:ebi-IPs91-GCST90274845	Diabetic retinopathy	Simple mode	14	0.0324416	0.136852	0.816307	-0.235787	0.300671	1.03297	0.789949	1.35076
Thymic stromal lymphopoietin levels || id:ebi-IPs91-GCST90274845	Diabetic retinopathy	Weighted mode	14	0.0219703	0.141385	0.878898	-0.255144	0.299085	1.02221	0.774805	1.34862
Tumor necrosis factor ligand superfamily member 12 levels || id:ebi-IPs91-GCST90274846	Diabetic retinopathy	MR Egger	24	0.0924836	0.112632	0.420391	-0.128275	0.313242	1.0969	0.879611	1.36785
Tumor necrosis factor ligand superfamily member 12 levels || id:ebi-IPs91-GCST90274846	Diabetic retinopathy	Weighted median	24	-0.0267939	0.0642154	0.676495	-0.152656	0.0990682	0.973562	0.858425	1.10414
Tumor necrosis factor ligand superfamily member 12 levels || id:ebi-IPs91-GCST90274846	Diabetic retinopathy	Inverse variance weighted	24	-0.0391864	0.0515937	0.447542	-0.14031	0.0619373	0.961571	0.869089	1.0639
Tumor necrosis factor ligand superfamily member 12 levels || id:ebi-IPs91-GCST90274846	Diabetic retinopathy	Simple mode	24	0.0233052	0.119735	0.847384	-0.211375	0.257986	1.02358	0.80947	1.29432
Tumor necrosis factor ligand superfamily member 12 levels || id:ebi-IPs91-GCST90274846	Diabetic retinopathy	Weighted mode	24	-0.00247638	0.0789101	0.975235	-0.15714	0.152188	0.997527	0.854584	1.16438
Urokinase-type plasminogen activator levels || id:ebi-IPs91-GCST90274847	Diabetic retinopathy	MR Egger	18	-0.0604129	0.197929	0.76413	-0.448354	0.327528	0.941376	0.638679	1.38753
Urokinase-type plasminogen activator levels || id:ebi-IPs91-GCST90274847	Diabetic retinopathy	Weighted median	18	-0.0604314	0.0644553	0.348465	-0.186764	0.065901	0.941358	0.82964	1.06812
Urokinase-type plasminogen activator levels || id:ebi-IPs91-GCST90274847	Diabetic retinopathy	Inverse variance weighted	18	-0.0463101	0.0971668	0.633644	-0.236757	0.144137	0.954746	0.789183	1.15504
Urokinase-type plasminogen activator levels || id:ebi-IPs91-GCST90274847	Diabetic retinopathy	Simple mode	18	-0.0922255	0.0865015	0.301254	-0.261768	0.0773173	0.911899	0.769689	1.08038
Urokinase-type plasminogen activator levels || id:ebi-IPs91-GCST90274847	Diabetic retinopathy	Weighted mode	18	-0.0785731	0.064181	0.237557	-0.204368	0.0472217	0.924434	0.815162	1.04835
Vascular endothelial growth factor A levels || id:ebi-IPs91-GCST90274848	Diabetic retinopathy	MR Egger	21	-0.0586646	0.0425192	0.183695	-0.142002	0.024673	0.943023	0.867619	1.02498
Vascular endothelial growth factor A levels || id:ebi-IPs91-GCST90274848	Diabetic retinopathy	Weighted median	21	-0.0216605	0.0322457	0.501753	-0.0848622	0.0415411	0.978572	0.918639	1.04242
Vascular endothelial growth factor A levels || id:ebi-IPs91-GCST90274848	Diabetic retinopathy	Inverse variance weighted	21	-0.017358	0.0275686	0.528938	-0.0713924	0.0366765	0.982792	0.931096	1.03736
Vascular endothelial growth factor A levels || id:ebi-IPs91-GCST90274848	Diabetic retinopathy	Simple mode	21	-0.0653703	0.092551	0.488139	-0.24677	0.11603	0.936721	0.78132	1.12303
Vascular endothelial growth factor A levels || id:ebi-IPs91-GCST90274848	Diabetic retinopathy	Weighted mode	21	-0.0234646	0.032778	0.482352	-0.0877095	0.0407804	0.976809	0.916027	1.04162

## Sheet: S5
Supplementary material 5: Results of the MR study testing causal association between plasma lipids and Inflammatory bowel disease
Exposure	Outcome	MR Method	nsnp	β	SE	P value	lo_ci	up_ci	OR	OR_lci95	OR_uci95
Sterol ester (27:1/14:0) levels || id:ebi-PL179-GCST90277238	Inflammatory bowel disease	MR Egger	10	0.055753	0.252152	0.830547	-0.438465	0.549971	1.05734	0.645026	1.7332
Sterol ester (27:1/14:0) levels || id:ebi-PL179-GCST90277238	Inflammatory bowel disease	Weighted median	10	0.0639236	0.0747978	0.392762	-0.0826801	0.210527	1.06601	0.920646	1.23433
Sterol ester (27:1/14:0) levels || id:ebi-PL179-GCST90277238	Inflammatory bowel disease	Inverse variance weighted	10	0.000242616	0.0878122	0.997796	-0.171869	0.172355	1.00024	0.842089	1.1881
Sterol ester (27:1/14:0) levels || id:ebi-PL179-GCST90277238	Inflammatory bowel disease	Simple mode	10	0.0925517	0.111775	0.429071	-0.126528	0.311631	1.09697	0.881149	1.36565
Sterol ester (27:1/14:0) levels || id:ebi-PL179-GCST90277238	Inflammatory bowel disease	Weighted mode	10	0.0184847	0.092296	0.845717	-0.162416	0.199385	1.01866	0.850088	1.22065
Sterol ester (27:1/15:0) levels || id:ebi-PL179-GCST90277239	Inflammatory bowel disease	MR Egger	6	0.18518	0.137364	0.24891	-0.0840535	0.454414	1.20344	0.919382	1.57525
Sterol ester (27:1/15:0) levels || id:ebi-PL179-GCST90277239	Inflammatory bowel disease	Weighted median	6	0.0673831	0.0633516	0.287493	-0.056786	0.191552	1.06971	0.944796	1.21113
Sterol ester (27:1/15:0) levels || id:ebi-PL179-GCST90277239	Inflammatory bowel disease	Inverse variance weighted	6	0.00254302	0.118975	0.982947	-0.230649	0.235735	1.00255	0.794019	1.26584
Sterol ester (27:1/15:0) levels || id:ebi-PL179-GCST90277239	Inflammatory bowel disease	Simple mode	6	0.0310972	0.119592	0.80521	-0.203302	0.265497	1.03159	0.816032	1.30408
Sterol ester (27:1/15:0) levels || id:ebi-PL179-GCST90277239	Inflammatory bowel disease	Weighted mode	6	0.0746508	0.062664	0.287002	-0.0481707	0.197472	1.07751	0.952971	1.21832
Sterol ester (27:1/16:0) levels || id:ebi-PL179-GCST90277240	Inflammatory bowel disease	MR Egger	23	-0.0345526	0.0882661	0.699402	-0.207554	0.138449	0.966038	0.812569	1.14849
Sterol ester (27:1/16:0) levels || id:ebi-PL179-GCST90277240	Inflammatory bowel disease	Weighted median	23	0.0100215	0.0451164	0.824215	-0.0784065	0.0984496	1.01007	0.924588	1.10346
Sterol ester (27:1/16:0) levels || id:ebi-PL179-GCST90277240	Inflammatory bowel disease	Inverse variance weighted	23	-0.0204918	0.0448049	0.647415	-0.108309	0.0673258	0.979717	0.89735	1.06964
Sterol ester (27:1/16:0) levels || id:ebi-PL179-GCST90277240	Inflammatory bowel disease	Simple mode	23	0.0110044	0.0882845	0.901935	-0.162033	0.184042	1.01107	0.850413	1.20207
Sterol ester (27:1/16:0) levels || id:ebi-PL179-GCST90277240	Inflammatory bowel disease	Weighted mode	23	0.0415351	0.0652725	0.531124	-0.0863989	0.169469	1.04241	0.917228	1.18468
Sterol ester (27:1/16:1) levels || id:ebi-PL179-GCST90277241	Inflammatory bowel disease	MR Egger	17	-0.0927988	0.206549	0.659651	-0.497634	0.312037	0.911377	0.607967	1.36621
Sterol ester (27:1/16:1) levels || id:ebi-PL179-GCST90277241	Inflammatory bowel disease	Weighted median	17	-0.0402807	0.0598884	0.501205	-0.157662	0.0771007	0.96052	0.854138	1.08015
Sterol ester (27:1/16:1) levels || id:ebi-PL179-GCST90277241	Inflammatory bowel disease	Inverse variance weighted	17	0.0123152	0.0668834	0.853912	-0.118776	0.143407	1.01239	0.888006	1.1542
Sterol ester (27:1/16:1) levels || id:ebi-PL179-GCST90277241	Inflammatory bowel disease	Simple mode	17	-0.128586	0.0988648	0.211808	-0.322361	0.0651888	0.879338	0.724437	1.06736
Sterol ester (27:1/16:1) levels || id:ebi-PL179-GCST90277241	Inflammatory bowel disease	Weighted mode	17	-0.0737732	0.0836886	0.391087	-0.237803	0.0902565	0.928882	0.788358	1.09445
Sterol ester (27:1/17:0) levels || id:ebi-PL179-GCST90277242	Inflammatory bowel disease	MR Egger	11	0.302818	0.207097	0.177707	-0.103091	0.708727	1.35367	0.902045	2.0314
Sterol ester (27:1/17:0) levels || id:ebi-PL179-GCST90277242	Inflammatory bowel disease	Weighted median	11	0.0729256	0.0640046	0.254544	-0.0525233	0.198375	1.07565	0.948832	1.21942
Sterol ester (27:1/17:0) levels || id:ebi-PL179-GCST90277242	Inflammatory bowel disease	Inverse variance weighted	11	0.0100208	0.0774599	0.897067	-0.141801	0.161842	1.01007	0.867794	1.17567
Sterol ester (27:1/17:0) levels || id:ebi-PL179-GCST90277242	Inflammatory bowel disease	Simple mode	11	0.077981	0.0903019	0.408066	-0.0990108	0.254973	1.0811	0.905733	1.29043
Sterol ester (27:1/17:0) levels || id:ebi-PL179-GCST90277242	Inflammatory bowel disease	Weighted mode	11	0.077981	0.0785901	0.344478	-0.0760557	0.232018	1.0811	0.926765	1.26114
Sterol ester (27:1/17:1) levels || id:ebi-PL179-GCST90277243	Inflammatory bowel disease	MR Egger	7	-0.0424466	0.279211	0.885113	-0.589701	0.504807	0.958442	0.554493	1.65667
Sterol ester (27:1/17:1) levels || id:ebi-PL179-GCST90277243	Inflammatory bowel disease	Weighted median	7	0.0280948	0.104758	0.788555	-0.177231	0.23342	1.02849	0.837586	1.26291
Sterol ester (27:1/17:1) levels || id:ebi-PL179-GCST90277243	Inflammatory bowel disease	Inverse variance weighted	7	-0.107165	0.12329	0.384733	-0.348813	0.134483	0.898378	0.705525	1.14395
Sterol ester (27:1/17:1) levels || id:ebi-PL179-GCST90277243	Inflammatory bowel disease	Simple mode	7	0.126601	0.142955	0.40992	-0.153592	0.406793	1.13496	0.857622	1.50199
Sterol ester (27:1/17:1) levels || id:ebi-PL179-GCST90277243	Inflammatory bowel disease	Weighted mode	7	0.0605321	0.128023	0.653048	-0.190392	0.311456	1.0624	0.826635	1.36541
Sterol ester (27:1/18:0) levels || id:ebi-PL179-GCST90277244	Inflammatory bowel disease	MR Egger	17	-0.0772094	0.204266	0.710738	-0.477571	0.323152	0.925696	0.620288	1.38148
Sterol ester (27:1/18:0) levels || id:ebi-PL179-GCST90277244	Inflammatory bowel disease	Weighted median	17	-0.00402958	0.0591881	0.945721	-0.120038	0.111979	0.995979	0.886886	1.11849
Sterol ester (27:1/18:0) levels || id:ebi-PL179-GCST90277244	Inflammatory bowel disease	Inverse variance weighted	17	-0.0283732	0.0596557	0.634347	-0.145298	0.0885519	0.972026	0.864764	1.09259
Sterol ester (27:1/18:0) levels || id:ebi-PL179-GCST90277244	Inflammatory bowel disease	Simple mode	17	-0.115601	0.107575	0.298491	-0.326448	0.0952467	0.890831	0.721482	1.09993
Sterol ester (27:1/18:0) levels || id:ebi-PL179-GCST90277244	Inflammatory bowel disease	Weighted mode	17	-0.0238572	0.105404	0.823804	-0.23045	0.182735	0.976425	0.794176	1.2005
Sterol ester (27:1/18:1) levels || id:ebi-PL179-GCST90277245	Inflammatory bowel disease	MR Egger	18	-0.0163699	0.155249	0.917335	-0.320658	0.287919	0.983763	0.725671	1.33365
Sterol ester (27:1/18:1) levels || id:ebi-PL179-GCST90277245	Inflammatory bowel disease	Weighted median	18	-0.00640922	0.053237	0.904174	-0.110754	0.0979352	0.993611	0.895159	1.10289
Sterol ester (27:1/18:1) levels || id:ebi-PL179-GCST90277245	Inflammatory bowel disease	Inverse variance weighted	18	0.0380988	0.0743668	0.608435	-0.10766	0.183858	1.03883	0.897933	1.20184
Sterol ester (27:1/18:1) levels || id:ebi-PL179-GCST90277245	Inflammatory bowel disease	Simple mode	18	0.0158879	0.09283	0.866126	-0.166059	0.197835	1.01601	0.846996	1.21876
Sterol ester (27:1/18:1) levels || id:ebi-PL179-GCST90277245	Inflammatory bowel disease	Weighted mode	18	0.0158879	0.0656939	0.811791	-0.112872	0.144648	1.01601	0.893265	1.15563
Sterol ester (27:1/18:2) levels || id:ebi-PL179-GCST90277246	Inflammatory bowel disease	MR Egger	16	0.0422695	0.0600918	0.49333	-0.0755105	0.16005	1.04318	0.92727	1.17357
Sterol ester (27:1/18:2) levels || id:ebi-PL179-GCST90277246	Inflammatory bowel disease	Weighted median	16	0.0638776	0.04126	0.121581	-0.016992	0.144747	1.06596	0.983152	1.15575
Sterol ester (27:1/18:2) levels || id:ebi-PL179-GCST90277246	Inflammatory bowel disease	Inverse variance weighted	16	0.0115694	0.0356157	0.745302	-0.0582373	0.0813761	1.01164	0.943426	1.08478
Sterol ester (27:1/18:2) levels || id:ebi-PL179-GCST90277246	Inflammatory bowel disease	Simple mode	16	0.0231831	0.0893154	0.798729	-0.151875	0.198241	1.02345	0.859096	1.21926
Sterol ester (27:1/18:2) levels || id:ebi-PL179-GCST90277246	Inflammatory bowel disease	Weighted mode	16	0.0670839	0.0465924	0.170466	-0.0242372	0.158405	1.06939	0.976054	1.17164
Sterol ester (27:1/18:3) levels || id:ebi-PL179-GCST90277247	Inflammatory bowel disease	MR Egger	14	-0.101053	0.20258	0.626919	-0.498109	0.296004	0.903886	0.607679	1.34448
Sterol ester (27:1/18:3) levels || id:ebi-PL179-GCST90277247	Inflammatory bowel disease	Weighted median	14	-0.0358423	0.0630024	0.569422	-0.159327	0.0876424	0.964792	0.852717	1.0916
Sterol ester (27:1/18:3) levels || id:ebi-PL179-GCST90277247	Inflammatory bowel disease	Inverse variance weighted	14	0.0155869	0.0746786	0.834667	-0.130783	0.161957	1.01571	0.877408	1.17581
Sterol ester (27:1/18:3) levels || id:ebi-PL179-GCST90277247	Inflammatory bowel disease	Simple mode	14	0.03331	0.135495	0.809645	-0.23226	0.29888	1.03387	0.79274	1.34835
Sterol ester (27:1/18:3) levels || id:ebi-PL179-GCST90277247	Inflammatory bowel disease	Weighted mode	14	-0.157084	0.0790573	0.0684171	-0.312037	-0.00213198	0.854632	0.731955	0.99787
Sterol ester (27:1/20:2) levels || id:ebi-PL179-GCST90277248	Inflammatory bowel disease	MR Egger	14	-0.0814088	0.071384	0.276356	-0.221321	0.0585039	0.921817	0.801459	1.06025
Sterol ester (27:1/20:2) levels || id:ebi-PL179-GCST90277248	Inflammatory bowel disease	Weighted median	14	-0.00280998	0.0408518	0.945161	-0.0828796	0.0772596	0.997194	0.920462	1.08032
Sterol ester (27:1/20:2) levels || id:ebi-PL179-GCST90277248	Inflammatory bowel disease	Inverse variance weighted	14	0.0266824	0.0300899	0.37521	-0.0322938	0.0856586	1.02704	0.968222	1.08943
Sterol ester (27:1/20:2) levels || id:ebi-PL179-GCST90277248	Inflammatory bowel disease	Simple mode	14	0.0541602	0.0690754	0.447048	-0.0812275	0.189548	1.05565	0.921984	1.2087
Sterol ester (27:1/20:2) levels || id:ebi-PL179-GCST90277248	Inflammatory bowel disease	Weighted mode	14	-0.0341038	0.045952	0.471188	-0.12417	0.0559622	0.966471	0.88323	1.05756
Sterol ester (27:1/20:3) levels || id:ebi-PL179-GCST90277249	Inflammatory bowel disease	MR Egger	18	-0.102738	0.0991593	0.315568	-0.29709	0.0916147	0.902364	0.742977	1.09594
Sterol ester (27:1/20:3) levels || id:ebi-PL179-GCST90277249	Inflammatory bowel disease	Weighted median	18	-0.0268567	0.0522544	0.607279	-0.129275	0.0755619	0.973501	0.878732	1.07849
Sterol ester (27:1/20:3) levels || id:ebi-PL179-GCST90277249	Inflammatory bowel disease	Inverse variance weighted	18	-0.0278786	0.0487321	0.567269	-0.123393	0.0676363	0.972506	0.883916	1.06998
Sterol ester (27:1/20:3) levels || id:ebi-PL179-GCST90277249	Inflammatory bowel disease	Simple mode	18	0.0190976	0.0946944	0.842563	-0.166503	0.204699	1.01928	0.84662	1.22716
Sterol ester (27:1/20:3) levels || id:ebi-PL179-GCST90277249	Inflammatory bowel disease	Weighted mode	18	0.00662718	0.128758	0.959551	-0.245738	0.258993	1.00665	0.782127	1.29562
Sterol ester (27:1/20:4) levels || id:ebi-PL179-GCST90277250	Inflammatory bowel disease	MR Egger	19	-0.0610575	0.0368108	0.115514	-0.133207	0.0110917	0.940769	0.875284	1.01115
Sterol ester (27:1/20:4) levels || id:ebi-PL179-GCST90277250	Inflammatory bowel disease	Weighted median	19	-0.0694641	0.0195297	0.000375347	-0.107742	-0.0311858	0.932894	0.897859	0.969295
Sterol ester (27:1/20:4) levels || id:ebi-PL179-GCST90277250	Inflammatory bowel disease	Inverse variance weighted	19	-0.0658424	0.0237973	0.00566102	-0.112485	-0.0191996	0.936278	0.893611	0.980984
Sterol ester (27:1/20:4) levels || id:ebi-PL179-GCST90277250	Inflammatory bowel disease	Simple mode	19	0.0652508	0.0809755	0.43087	-0.0934611	0.223963	1.06743	0.910773	1.25102
Sterol ester (27:1/20:4) levels || id:ebi-PL179-GCST90277250	Inflammatory bowel disease	Weighted mode	19	-0.0745449	0.0200341	0.00156411	-0.113812	-0.0352781	0.928166	0.892426	0.965337
Sterol ester (27:1/20:5) levels || id:ebi-PL179-GCST90277251	Inflammatory bowel disease	MR Egger	15	-0.146251	0.0492408	0.0108443	-0.242763	-0.0497392	0.863941	0.784457	0.951478
Sterol ester (27:1/20:5) levels || id:ebi-PL179-GCST90277251	Inflammatory bowel disease	Weighted median	15	-0.112543	0.030205	0.000194558	-0.171745	-0.0533415	0.893559	0.842194	0.948056
Sterol ester (27:1/20:5) levels || id:ebi-PL179-GCST90277251	Inflammatory bowel disease	Inverse variance weighted	15	-0.0874332	0.0308674	0.00461791	-0.147933	-0.0269332	0.91628	0.862489	0.973426
Sterol ester (27:1/20:5) levels || id:ebi-PL179-GCST90277251	Inflammatory bowel disease	Simple mode	15	-0.108869	0.0734286	0.160326	-0.252789	0.0350513	0.896848	0.776632	1.03567
Sterol ester (27:1/20:5) levels || id:ebi-PL179-GCST90277251	Inflammatory bowel disease	Weighted mode	15	-0.115864	0.031169	0.00229731	-0.176956	-0.0547731	0.890596	0.837817	0.9467
Sterol ester (27:1/22:6) levels || id:ebi-PL179-GCST90277252	Inflammatory bowel disease	MR Egger	16	-0.120004	0.111174	0.298642	-0.337905	0.0978963	0.886917	0.713263	1.10285
Sterol ester (27:1/22:6) levels || id:ebi-PL179-GCST90277252	Inflammatory bowel disease	Weighted median	16	-0.00444317	0.0574852	0.938391	-0.117114	0.108228	0.995567	0.889484	1.1143
Sterol ester (27:1/22:6) levels || id:ebi-PL179-GCST90277252	Inflammatory bowel disease	Inverse variance weighted	16	-0.0434189	0.0444257	0.328402	-0.130493	0.0436554	0.95751	0.877662	1.04462
Sterol ester (27:1/22:6) levels || id:ebi-PL179-GCST90277252	Inflammatory bowel disease	Simple mode	16	0.0626614	0.111544	0.582574	-0.155965	0.281288	1.06467	0.855589	1.32483
Sterol ester (27:1/22:6) levels || id:ebi-PL179-GCST90277252	Inflammatory bowel disease	Weighted mode	16	0.0949451	0.187665	0.62026	-0.272877	0.462768	1.0996	0.761186	1.58846
Ceramide (d40:1) levels || id:ebi-PL179-GCST90277253	Inflammatory bowel disease	MR Egger	17	0.108318	0.15739	0.501826	-0.200168	0.416803	1.1144	0.818594	1.5171
Ceramide (d40:1) levels || id:ebi-PL179-GCST90277253	Inflammatory bowel disease	Weighted median	17	-0.0104145	0.0418492	0.80347	-0.0924389	0.0716098	0.98964	0.911705	1.07424
Ceramide (d40:1) levels || id:ebi-PL179-GCST90277253	Inflammatory bowel disease	Inverse variance weighted	17	-0.00993762	0.0643438	0.877258	-0.136051	0.116176	0.990112	0.872798	1.12319
Ceramide (d40:1) levels || id:ebi-PL179-GCST90277253	Inflammatory bowel disease	Simple mode	17	-0.0735906	0.0822277	0.384074	-0.234757	0.0875756	0.929052	0.790763	1.09152
Ceramide (d40:1) levels || id:ebi-PL179-GCST90277253	Inflammatory bowel disease	Weighted mode	17	-0.015337	0.044218	0.733223	-0.102004	0.0713302	0.98478	0.903026	1.07394
Ceramide (d40:2) levels || id:ebi-PL179-GCST90277254	Inflammatory bowel disease	MR Egger	11	0.0267823	0.100498	0.795863	-0.170194	0.223759	1.02714	0.843501	1.25077
Ceramide (d40:2) levels || id:ebi-PL179-GCST90277254	Inflammatory bowel disease	Weighted median	11	0.0373005	0.0444167	0.401029	-0.0497562	0.124357	1.038	0.951461	1.13242
Ceramide (d40:2) levels || id:ebi-PL179-GCST90277254	Inflammatory bowel disease	Inverse variance weighted	11	0.0355798	0.0324819	0.273353	-0.0280847	0.0992443	1.03622	0.972306	1.10434
Ceramide (d40:2) levels || id:ebi-PL179-GCST90277254	Inflammatory bowel disease	Simple mode	11	0.022614	0.06358	0.72947	-0.102003	0.147231	1.02287	0.903027	1.15862
Ceramide (d40:2) levels || id:ebi-PL179-GCST90277254	Inflammatory bowel disease	Weighted mode	11	0.0134012	0.0495349	0.792246	-0.0836873	0.11049	1.01349	0.919719	1.11682
Ceramide (d42:1) levels || id:ebi-PL179-GCST90277255	Inflammatory bowel disease	MR Egger	14	0.0191052	0.119528	0.875667	-0.21517	0.253381	1.01929	0.806404	1.28837
Ceramide (d42:1) levels || id:ebi-PL179-GCST90277255	Inflammatory bowel disease	Weighted median	14	-0.00496279	0.0485121	0.918519	-0.100047	0.090121	0.99505	0.904795	1.09431
Ceramide (d42:1) levels || id:ebi-PL179-GCST90277255	Inflammatory bowel disease	Inverse variance weighted	14	0.0338723	0.0572224	0.55389	-0.0782837	0.146028	1.03445	0.924702	1.15723
Ceramide (d42:1) levels || id:ebi-PL179-GCST90277255	Inflammatory bowel disease	Simple mode	14	-0.0942377	0.0798497	0.25907	-0.250743	0.0622677	0.910066	0.778222	1.06425
Ceramide (d42:1) levels || id:ebi-PL179-GCST90277255	Inflammatory bowel disease	Weighted mode	14	0.000219313	0.0508227	0.996622	-0.0993932	0.0998318	1.00022	0.905387	1.10499
Ceramide (d42:2) levels || id:ebi-PL179-GCST90277256	Inflammatory bowel disease	MR Egger	21	0.128125	0.176757	0.477367	-0.218319	0.474569	1.1367	0.803869	1.60732
Ceramide (d42:2) levels || id:ebi-PL179-GCST90277256	Inflammatory bowel disease	Weighted median	21	-0.0209411	0.0407918	0.607696	-0.100893	0.0590109	0.979277	0.90403	1.06079
Ceramide (d42:2) levels || id:ebi-PL179-GCST90277256	Inflammatory bowel disease	Inverse variance weighted	21	-0.0348385	0.069795	0.617671	-0.171637	0.10196	0.965761	0.842285	1.10734
Ceramide (d42:2) levels || id:ebi-PL179-GCST90277256	Inflammatory bowel disease	Simple mode	21	-0.0732714	0.070915	0.31383	-0.212265	0.0657221	0.929349	0.80875	1.06793
Ceramide (d42:2) levels || id:ebi-PL179-GCST90277256	Inflammatory bowel disease	Weighted mode	21	-0.0339281	0.0428275	0.437539	-0.11787	0.0500139	0.966641	0.888812	1.05129
Cholesterol levels || id:ebi-PL179-GCST90277257	Inflammatory bowel disease	MR Egger	19	0.16204	0.128644	0.224833	-0.0901027	0.414184	1.17591	0.913837	1.51314
Cholesterol levels || id:ebi-PL179-GCST90277257	Inflammatory bowel disease	Weighted median	19	0.0772351	0.0589773	0.19034	-0.0383604	0.192831	1.0803	0.962366	1.21268
Cholesterol levels || id:ebi-PL179-GCST90277257	Inflammatory bowel disease	Inverse variance weighted	19	0.0448407	0.0508001	0.377404	-0.0547275	0.144409	1.04586	0.946743	1.15536
Cholesterol levels || id:ebi-PL179-GCST90277257	Inflammatory bowel disease	Simple mode	19	0.243334	0.154616	0.132948	-0.0597141	0.546382	1.27549	0.942034	1.72699
Cholesterol levels || id:ebi-PL179-GCST90277257	Inflammatory bowel disease	Weighted mode	19	0.219331	0.139179	0.132463	-0.0534599	0.492121	1.24524	0.947944	1.63578
Diacylglycerol (16:0_18:1) levels || id:ebi-PL179-GCST90277258	Inflammatory bowel disease	MR Egger	6	-0.15168	0.2384	0.559204	-0.618945	0.315585	0.859263	0.538512	1.37106
Diacylglycerol (16:0_18:1) levels || id:ebi-PL179-GCST90277258	Inflammatory bowel disease	Weighted median	6	-0.0632304	0.0749063	0.398598	-0.210047	0.0835858	0.938727	0.810546	1.08718
Diacylglycerol (16:0_18:1) levels || id:ebi-PL179-GCST90277258	Inflammatory bowel disease	Inverse variance weighted	6	0.0766664	0.133744	0.566486	-0.185471	0.338804	1.07968	0.830713	1.40327
Diacylglycerol (16:0_18:1) levels || id:ebi-PL179-GCST90277258	Inflammatory bowel disease	Simple mode	6	-0.011503	0.101505	0.914183	-0.210452	0.187446	0.988563	0.810218	1.20617
Diacylglycerol (16:0_18:1) levels || id:ebi-PL179-GCST90277258	Inflammatory bowel disease	Weighted mode	6	-0.0833588	0.0707343	0.29163	-0.221998	0.0552803	0.920021	0.800917	1.05684
Diacylglycerol (16:0_18:2) levels || id:ebi-PL179-GCST90277259	Inflammatory bowel disease	MR Egger	17	0.0413303	0.0855892	0.636144	-0.126424	0.209085	1.0422	0.881241	1.23255
Diacylglycerol (16:0_18:2) levels || id:ebi-PL179-GCST90277259	Inflammatory bowel disease	Weighted median	17	0.0855013	0.0439404	0.0516729	-0.000621818	0.171624	1.08926	0.999378	1.18723
Diacylglycerol (16:0_18:2) levels || id:ebi-PL179-GCST90277259	Inflammatory bowel disease	Inverse variance weighted	17	0.103265	0.045269	0.0225395	0.0145382	0.191993	1.10879	1.01464	1.21166
Diacylglycerol (16:0_18:2) levels || id:ebi-PL179-GCST90277259	Inflammatory bowel disease	Simple mode	17	0.0378581	0.0678189	0.58442	-0.095067	0.170783	1.03858	0.909312	1.18623
Diacylglycerol (16:0_18:2) levels || id:ebi-PL179-GCST90277259	Inflammatory bowel disease	Weighted mode	17	0.0494057	0.0611873	0.431249	-0.0705215	0.169333	1.05065	0.931908	1.18451
Diacylglycerol (16:1_18:1) levels || id:ebi-PL179-GCST90277260	Inflammatory bowel disease	MR Egger	10	-0.10924	0.222306	0.636343	-0.54496	0.326479	0.896515	0.579865	1.38608
Diacylglycerol (16:1_18:1) levels || id:ebi-PL179-GCST90277260	Inflammatory bowel disease	Weighted median	10	-0.00056291	0.0672414	0.993321	-0.132356	0.13123	0.999437	0.876029	1.14023
Diacylglycerol (16:1_18:1) levels || id:ebi-PL179-GCST90277260	Inflammatory bowel disease	Inverse variance weighted	10	0.0722835	0.0958934	0.450975	-0.115667	0.260235	1.07496	0.890771	1.29723
Diacylglycerol (16:1_18:1) levels || id:ebi-PL179-GCST90277260	Inflammatory bowel disease	Simple mode	10	-0.0112623	0.0942648	0.907523	-0.196021	0.173497	0.988801	0.821995	1.18946
Diacylglycerol (16:1_18:1) levels || id:ebi-PL179-GCST90277260	Inflammatory bowel disease	Weighted mode	10	-0.0082368	0.0854037	0.92528	-0.175628	0.159154	0.991797	0.83893	1.17252
Diacylglycerol (18:1_18:1) levels || id:ebi-PL179-GCST90277261	Inflammatory bowel disease	MR Egger	17	-0.168629	0.171654	0.341493	-0.50507	0.167812	0.844822	0.603463	1.18271
Diacylglycerol (18:1_18:1) levels || id:ebi-PL179-GCST90277261	Inflammatory bowel disease	Weighted median	17	-0.107124	0.0635464	0.0918423	-0.231675	0.017427	0.898414	0.793204	1.01758
Diacylglycerol (18:1_18:1) levels || id:ebi-PL179-GCST90277261	Inflammatory bowel disease	Inverse variance weighted	17	-0.0097965	0.0739935	0.89467	-0.154824	0.135231	0.990251	0.856566	1.1448
Diacylglycerol (18:1_18:1) levels || id:ebi-PL179-GCST90277261	Inflammatory bowel disease	Simple mode	17	-0.212802	0.129133	0.118862	-0.465902	0.0402985	0.808316	0.627569	1.04112
Diacylglycerol (18:1_18:1) levels || id:ebi-PL179-GCST90277261	Inflammatory bowel disease	Weighted mode	17	-0.202304	0.0846571	0.0295188	-0.368232	-0.0363758	0.816847	0.691957	0.964278
Diacylglycerol (18:1_18:2) levels || id:ebi-PL179-GCST90277262	Inflammatory bowel disease	MR Egger	21	0.0805668	0.149953	0.59731	-0.21334	0.374474	1.0839	0.807881	1.45423
Diacylglycerol (18:1_18:2) levels || id:ebi-PL179-GCST90277262	Inflammatory bowel disease	Weighted median	21	0.113804	0.0505078	0.0242465	0.0148089	0.212799	1.12053	1.01492	1.23714
Diacylglycerol (18:1_18:2) levels || id:ebi-PL179-GCST90277262	Inflammatory bowel disease	Inverse variance weighted	21	0.106841	0.0561165	0.0569224	-0.00314777	0.216829	1.11276	0.996857	1.24213
Diacylglycerol (18:1_18:2) levels || id:ebi-PL179-GCST90277262	Inflammatory bowel disease	Simple mode	21	0.130929	0.0933814	0.176218	-0.0520981	0.313957	1.13989	0.949236	1.36883
Diacylglycerol (18:1_18:2) levels || id:ebi-PL179-GCST90277262	Inflammatory bowel disease	Weighted mode	21	0.124979	0.092295	0.190801	-0.0559195	0.305877	1.13312	0.945615	1.35782
Diacylglycerol (18:1_18:3) levels || id:ebi-PL179-GCST90277263	Inflammatory bowel disease	MR Egger	13	0.0835538	0.152711	0.595211	-0.215761	0.382868	1.08714	0.805928	1.46648
Diacylglycerol (18:1_18:3) levels || id:ebi-PL179-GCST90277263	Inflammatory bowel disease	Weighted median	13	0.0754575	0.0617444	0.221672	-0.0455615	0.196477	1.07838	0.955461	1.21711
Diacylglycerol (18:1_18:3) levels || id:ebi-PL179-GCST90277263	Inflammatory bowel disease	Inverse variance weighted	13	0.153381	0.0689147	0.026037	0.0183079	0.288453	1.16577	1.01848	1.33436
Diacylglycerol (18:1_18:3) levels || id:ebi-PL179-GCST90277263	Inflammatory bowel disease	Simple mode	13	0.0913432	0.0902311	0.33136	-0.0855099	0.268196	1.09564	0.918044	1.3076
Diacylglycerol (18:1_18:3) levels || id:ebi-PL179-GCST90277263	Inflammatory bowel disease	Weighted mode	13	0.0652936	0.0650547	0.335347	-0.0622137	0.192801	1.06747	0.939682	1.21264
Phosphatidylcholine (16:0_0:0) levels || id:ebi-PL179-GCST90277264	Inflammatory bowel disease	MR Egger	16	-0.131702	0.132891	0.338478	-0.392168	0.128763	0.876602	0.675591	1.13742
Phosphatidylcholine (16:0_0:0) levels || id:ebi-PL179-GCST90277264	Inflammatory bowel disease	Weighted median	16	-0.0451421	0.0604387	0.45512	-0.163602	0.0733178	0.955862	0.84908	1.07607
Phosphatidylcholine (16:0_0:0) levels || id:ebi-PL179-GCST90277264	Inflammatory bowel disease	Inverse variance weighted	16	0.00796538	0.0654972	0.903205	-0.120409	0.13634	1.008	0.886558	1.14607
Phosphatidylcholine (16:0_0:0) levels || id:ebi-PL179-GCST90277264	Inflammatory bowel disease	Simple mode	16	-0.0287429	0.105451	0.788899	-0.235426	0.17794	0.971666	0.790234	1.19475
Phosphatidylcholine (16:0_0:0) levels || id:ebi-PL179-GCST90277264	Inflammatory bowel disease	Weighted mode	16	-0.0287429	0.102142	0.782248	-0.228941	0.171455	0.971666	0.795375	1.18703
Phosphatidylcholine (18:0_0:0) levels || id:ebi-PL179-GCST90277265	Inflammatory bowel disease	MR Egger	14	-0.0314536	0.0804352	0.70262	-0.189107	0.126199	0.969036	0.827698	1.13451
Phosphatidylcholine (18:0_0:0) levels || id:ebi-PL179-GCST90277265	Inflammatory bowel disease	Weighted median	14	-0.0246204	0.0545551	0.651778	-0.131548	0.0823077	0.97568	0.876737	1.08579
Phosphatidylcholine (18:0_0:0) levels || id:ebi-PL179-GCST90277265	Inflammatory bowel disease	Inverse variance weighted	14	-0.0666848	0.0391037	0.0881324	-0.143328	0.00995844	0.93549	0.86647	1.01001
Phosphatidylcholine (18:0_0:0) levels || id:ebi-PL179-GCST90277265	Inflammatory bowel disease	Simple mode	14	-0.0216519	0.0848538	0.802587	-0.187965	0.144662	0.978581	0.828644	1.15565
Phosphatidylcholine (18:0_0:0) levels || id:ebi-PL179-GCST90277265	Inflammatory bowel disease	Weighted mode	14	-0.0155358	0.0724559	0.833548	-0.157549	0.126478	0.984584	0.854235	1.13482
Phosphatidylcholine (18:1_0:0) levels || id:ebi-PL179-GCST90277266	Inflammatory bowel disease	MR Egger	7	-0.220042	0.254357	0.426538	-0.718582	0.278498	0.802485	0.487443	1.32114
Phosphatidylcholine (18:1_0:0) levels || id:ebi-PL179-GCST90277266	Inflammatory bowel disease	Weighted median	7	-0.0453372	0.0812917	0.577042	-0.204669	0.113994	0.955675	0.814917	1.12075
Phosphatidylcholine (18:1_0:0) levels || id:ebi-PL179-GCST90277266	Inflammatory bowel disease	Inverse variance weighted	7	-0.103018	0.0592461	0.0820682	-0.21914	0.0131047	0.902111	0.803209	1.01319
Phosphatidylcholine (18:1_0:0) levels || id:ebi-PL179-GCST90277266	Inflammatory bowel disease	Simple mode	7	-0.00317939	0.135026	0.981978	-0.267831	0.261472	0.996826	0.765037	1.29884
Phosphatidylcholine (18:1_0:0) levels || id:ebi-PL179-GCST90277266	Inflammatory bowel disease	Weighted mode	7	0.0054905	0.133372	0.968499	-0.255919	0.2669	1.00551	0.774205	1.30591
Phosphatidylcholine (18:2_0:0) levels || id:ebi-PL179-GCST90277267	Inflammatory bowel disease	MR Egger	10	0.0016476	0.264105	0.995175	-0.515999	0.519294	1.00165	0.596904	1.68084
Phosphatidylcholine (18:2_0:0) levels || id:ebi-PL179-GCST90277267	Inflammatory bowel disease	Weighted median	10	0.00801739	0.0774957	0.917601	-0.143874	0.159909	1.00805	0.865997	1.1734
Phosphatidylcholine (18:2_0:0) levels || id:ebi-PL179-GCST90277267	Inflammatory bowel disease	Inverse variance weighted	10	0.0127388	0.0861304	0.882421	-0.156077	0.181554	1.01282	0.855493	1.19908
Phosphatidylcholine (18:2_0:0) levels || id:ebi-PL179-GCST90277267	Inflammatory bowel disease	Simple mode	10	0.00105727	0.140226	0.994149	-0.273786	0.2759	1.00106	0.760495	1.31772
Phosphatidylcholine (18:2_0:0) levels || id:ebi-PL179-GCST90277267	Inflammatory bowel disease	Weighted mode	10	0.0100269	0.185116	0.957987	-0.352801	0.372855	1.01008	0.702717	1.45187
Phosphatidylcholine (20:4_0:0) levels || id:ebi-PL179-GCST90277268	Inflammatory bowel disease	MR Egger	9	-0.104307	0.0341487	0.0184663	-0.171238	-0.0373752	0.900949	0.842621	0.963315
Phosphatidylcholine (20:4_0:0) levels || id:ebi-PL179-GCST90277268	Inflammatory bowel disease	Weighted median	9	-0.0971045	0.023432	3.41e-05	-0.143031	-0.0511778	0.907461	0.866727	0.95011
Phosphatidylcholine (20:4_0:0) levels || id:ebi-PL179-GCST90277268	Inflammatory bowel disease	Inverse variance weighted	9	-0.0978115	0.0216213	6.07e-06	-0.140189	-0.0554337	0.90682	0.869194	0.946075
Phosphatidylcholine (20:4_0:0) levels || id:ebi-PL179-GCST90277268	Inflammatory bowel disease	Simple mode	9	-0.107976	0.0548853	0.0846967	-0.215551	-0.000400631	0.897649	0.806097	0.999599
Phosphatidylcholine (20:4_0:0) levels || id:ebi-PL179-GCST90277268	Inflammatory bowel disease	Weighted mode	9	-0.0964032	0.0239986	0.00385706	-0.143441	-0.049366	0.908098	0.866372	0.951833
Phosphatidylethanolamine (18:0_0:0) levels || id:ebi-PL179-GCST90277269	Inflammatory bowel disease	MR Egger	10	-0.38067	0.285395	0.218981	-0.940043	0.178704	0.683403	0.390611	1.19567
Phosphatidylethanolamine (18:0_0:0) levels || id:ebi-PL179-GCST90277269	Inflammatory bowel disease	Weighted median	10	-0.194463	0.0617543	0.00163843	-0.315501	-0.0734245	0.823277	0.729423	0.929206
Phosphatidylethanolamine (18:0_0:0) levels || id:ebi-PL179-GCST90277269	Inflammatory bowel disease	Inverse variance weighted	10	-0.0955323	0.0988892	0.334017	-0.289355	0.0982905	0.908889	0.748746	1.10328
Phosphatidylethanolamine (18:0_0:0) levels || id:ebi-PL179-GCST90277269	Inflammatory bowel disease	Simple mode	10	-0.205497	0.0839592	0.0369026	-0.370057	-0.0409373	0.814242	0.690695	0.959889
Phosphatidylethanolamine (18:0_0:0) levels || id:ebi-PL179-GCST90277269	Inflammatory bowel disease	Weighted mode	10	-0.212272	0.0742814	0.0188516	-0.357864	-0.0666808	0.808744	0.699168	0.935494
Phosphatidylethanolamine (18:1_0:0) levels || id:ebi-PL179-GCST90277270	Inflammatory bowel disease	MR Egger	7	0.248739	0.275994	0.408769	-0.29221	0.789688	1.28241	0.746612	2.20271
Phosphatidylethanolamine (18:1_0:0) levels || id:ebi-PL179-GCST90277270	Inflammatory bowel disease	Weighted median	7	0.0620527	0.0870207	0.475796	-0.108508	0.232613	1.06402	0.897172	1.26189
Phosphatidylethanolamine (18:1_0:0) levels || id:ebi-PL179-GCST90277270	Inflammatory bowel disease	Inverse variance weighted	7	0.10188	0.0992293	0.304555	-0.0926093	0.296369	1.10725	0.91155	1.34497
Phosphatidylethanolamine (18:1_0:0) levels || id:ebi-PL179-GCST90277270	Inflammatory bowel disease	Simple mode	7	0.0337514	0.163622	0.843397	-0.286948	0.354451	1.03433	0.750551	1.4254
Phosphatidylethanolamine (18:1_0:0) levels || id:ebi-PL179-GCST90277270	Inflammatory bowel disease	Weighted mode	7	0.0435181	0.136915	0.761372	-0.224836	0.311872	1.04448	0.798647	1.36598
Phosphatidylethanolamine (18:2_0:0) levels || id:ebi-PL179-GCST90277271	Inflammatory bowel disease	MR Egger	14	0.126163	0.0836962	0.157575	-0.037881	0.290208	1.13447	0.962828	1.33671
Phosphatidylethanolamine (18:2_0:0) levels || id:ebi-PL179-GCST90277271	Inflammatory bowel disease	Weighted median	14	0.132012	0.0347994	0.000148535	0.0638049	0.200218	1.14112	1.06588	1.22167
Phosphatidylethanolamine (18:2_0:0) levels || id:ebi-PL179-GCST90277271	Inflammatory bowel disease	Inverse variance weighted	14	0.134804	0.0454939	0.00304531	0.0456362	0.223972	1.14431	1.04669	1.25104
Phosphatidylethanolamine (18:2_0:0) levels || id:ebi-PL179-GCST90277271	Inflammatory bowel disease	Simple mode	14	0.0527603	0.077511	0.508016	-0.0991613	0.204682	1.05418	0.905597	1.22713
Phosphatidylethanolamine (18:2_0:0) levels || id:ebi-PL179-GCST90277271	Inflammatory bowel disease	Weighted mode	14	0.133401	0.0356766	0.00247809	0.0634744	0.203327	1.14271	1.06553	1.22547
Phosphatidylcholine (14:0_16:0) levels || id:ebi-PL179-GCST90277272	Inflammatory bowel disease	MR Egger	7	-0.140628	0.341156	0.697264	-0.809293	0.528038	0.868813	0.445172	1.6956
Phosphatidylcholine (14:0_16:0) levels || id:ebi-PL179-GCST90277272	Inflammatory bowel disease	Weighted median	7	-0.151259	0.070829	0.032716	-0.290084	-0.0124341	0.859625	0.748201	0.987643
Phosphatidylcholine (14:0_16:0) levels || id:ebi-PL179-GCST90277272	Inflammatory bowel disease	Inverse variance weighted	7	-0.0780525	0.0964316	0.41828	-0.267059	0.110953	0.924916	0.765628	1.11734
Phosphatidylcholine (14:0_16:0) levels || id:ebi-PL179-GCST90277272	Inflammatory bowel disease	Simple mode	7	-0.171598	0.0836892	0.0861918	-0.335629	-0.00756727	0.842318	0.714888	0.992461
Phosphatidylcholine (14:0_16:0) levels || id:ebi-PL179-GCST90277272	Inflammatory bowel disease	Weighted mode	7	-0.171598	0.0772156	0.0679801	-0.322941	-0.0202556	0.842318	0.724017	0.979948
Phosphatidylcholine (14:0_18:1) levels || id:ebi-PL179-GCST90277273	Inflammatory bowel disease	MR Egger	10	-0.121805	0.263638	0.656375	-0.638536	0.394926	0.885321	0.528065	1.48427
Phosphatidylcholine (14:0_18:1) levels || id:ebi-PL179-GCST90277273	Inflammatory bowel disease	Weighted median	10	-0.144595	0.0676177	0.0324828	-0.277126	-0.0120643	0.865373	0.757959	0.988008
Phosphatidylcholine (14:0_18:1) levels || id:ebi-PL179-GCST90277273	Inflammatory bowel disease	Inverse variance weighted	10	-0.0219225	0.102735	0.831024	-0.223283	0.179438	0.978316	0.799888	1.19655
Phosphatidylcholine (14:0_18:1) levels || id:ebi-PL179-GCST90277273	Inflammatory bowel disease	Simple mode	10	-0.138096	0.0922426	0.168592	-0.318891	0.0426998	0.871015	0.726955	1.04362
Phosphatidylcholine (14:0_18:1) levels || id:ebi-PL179-GCST90277273	Inflammatory bowel disease	Weighted mode	10	-0.167132	0.0823932	0.0731148	-0.328623	-0.00564159	0.846088	0.719915	0.994374
Phosphatidylcholine (14:0_18:2) levels || id:ebi-PL179-GCST90277274	Inflammatory bowel disease	MR Egger	8	0.286368	0.495803	0.584551	-0.685405	1.25814	1.33158	0.503886	3.51888
Phosphatidylcholine (14:0_18:2) levels || id:ebi-PL179-GCST90277274	Inflammatory bowel disease	Weighted median	8	-0.0142555	0.0701413	0.838948	-0.151732	0.123221	0.985846	0.859218	1.13113
Phosphatidylcholine (14:0_18:2) levels || id:ebi-PL179-GCST90277274	Inflammatory bowel disease	Inverse variance weighted	8	0.0865691	0.0961891	0.368127	-0.101962	0.2751	1.09043	0.903064	1.31666
Phosphatidylcholine (14:0_18:2) levels || id:ebi-PL179-GCST90277274	Inflammatory bowel disease	Simple mode	8	-0.0612108	0.0914833	0.524881	-0.240518	0.118096	0.940625	0.78622	1.12535
Phosphatidylcholine (14:0_18:2) levels || id:ebi-PL179-GCST90277274	Inflammatory bowel disease	Weighted mode	8	-0.0410481	0.08687	0.650931	-0.211313	0.129217	0.959783	0.80952	1.13794
Phosphatidylcholine (15:0_18:1) levels || id:ebi-PL179-GCST90277275	Inflammatory bowel disease	MR Egger	8	-0.302492	0.338389	0.405791	-0.965734	0.360749	0.738974	0.380703	1.4344
Phosphatidylcholine (15:0_18:1) levels || id:ebi-PL179-GCST90277275	Inflammatory bowel disease	Weighted median	8	-0.0874506	0.0761874	0.251037	-0.236778	0.0618768	0.916264	0.789166	1.06383
Phosphatidylcholine (15:0_18:1) levels || id:ebi-PL179-GCST90277275	Inflammatory bowel disease	Inverse variance weighted	8	0.0128751	0.117262	0.912569	-0.216958	0.242708	1.01296	0.804964	1.2747
Phosphatidylcholine (15:0_18:1) levels || id:ebi-PL179-GCST90277275	Inflammatory bowel disease	Simple mode	8	-0.0319482	0.0916178	0.737559	-0.211519	0.147623	0.968557	0.809354	1.15908
Phosphatidylcholine (15:0_18:1) levels || id:ebi-PL179-GCST90277275	Inflammatory bowel disease	Weighted mode	8	-0.0319482	0.0947976	0.745985	-0.217752	0.153855	0.968557	0.804325	1.16632
Phosphatidylcholine (15:0_18:2) levels || id:ebi-PL179-GCST90277276	Inflammatory bowel disease	MR Egger	20	0.104252	0.0818702	0.219081	-0.0562133	0.264718	1.10988	0.945338	1.30306
Phosphatidylcholine (15:0_18:2) levels || id:ebi-PL179-GCST90277276	Inflammatory bowel disease	Weighted median	20	-0.0208973	0.0447143	0.640248	-0.108537	0.0667426	0.97932	0.897145	1.06902
Phosphatidylcholine (15:0_18:2) levels || id:ebi-PL179-GCST90277276	Inflammatory bowel disease	Inverse variance weighted	20	0.0275445	0.0394876	0.48546	-0.0498513	0.10494	1.02793	0.951371	1.11064
Phosphatidylcholine (15:0_18:2) levels || id:ebi-PL179-GCST90277276	Inflammatory bowel disease	Simple mode	20	-0.0716111	0.0726487	0.336659	-0.214002	0.0707803	0.930893	0.807346	1.07335
Phosphatidylcholine (15:0_18:2) levels || id:ebi-PL179-GCST90277276	Inflammatory bowel disease	Weighted mode	20	0.161372	0.0450463	0.0019866	0.0730812	0.249663	1.17512	1.07582	1.28359
Phosphatidylcholine (16:0_16:0) levels || id:ebi-PL179-GCST90277277	Inflammatory bowel disease	MR Egger	17	-0.027123	0.139231	0.848159	-0.300016	0.24577	0.973241	0.740806	1.27861
Phosphatidylcholine (16:0_16:0) levels || id:ebi-PL179-GCST90277277	Inflammatory bowel disease	Weighted median	17	-0.0957508	0.0461331	0.037937	-0.186172	-0.00532999	0.90869	0.830131	0.994684
Phosphatidylcholine (16:0_16:0) levels || id:ebi-PL179-GCST90277277	Inflammatory bowel disease	Inverse variance weighted	17	-0.155223	0.0600212	0.00970597	-0.272864	-0.0375812	0.856224	0.761196	0.963116
Phosphatidylcholine (16:0_16:0) levels || id:ebi-PL179-GCST90277277	Inflammatory bowel disease	Simple mode	17	-0.0502552	0.0678853	0.469846	-0.18331	0.0828	0.950987	0.83251	1.08632
Phosphatidylcholine (16:0_16:0) levels || id:ebi-PL179-GCST90277277	Inflammatory bowel disease	Weighted mode	17	-0.0916458	0.0633516	0.167309	-0.215815	0.0325232	0.912428	0.805884	1.03306
Phosphatidylcholine (16:0_16:1) levels || id:ebi-PL179-GCST90277278	Inflammatory bowel disease	MR Egger	10	0.140717	0.377065	0.718701	-0.598331	0.879765	1.1511	0.549728	2.41033
Phosphatidylcholine (16:0_16:1) levels || id:ebi-PL179-GCST90277278	Inflammatory bowel disease	Weighted median	10	-0.0874572	0.0762778	0.251563	-0.236962	0.0620474	0.916258	0.789021	1.06401
Phosphatidylcholine (16:0_16:1) levels || id:ebi-PL179-GCST90277278	Inflammatory bowel disease	Inverse variance weighted	10	0.063661	0.103697	0.539273	-0.139585	0.266907	1.06573	0.869719	1.30592
Phosphatidylcholine (16:0_16:1) levels || id:ebi-PL179-GCST90277278	Inflammatory bowel disease	Simple mode	10	-0.160003	0.115942	0.200891	-0.387249	0.0672436	0.852141	0.678922	1.06956
Phosphatidylcholine (16:0_16:1) levels || id:ebi-PL179-GCST90277278	Inflammatory bowel disease	Weighted mode	10	-0.16319	0.105367	0.155842	-0.369709	0.0433284	0.84943	0.690936	1.04428
Phosphatidylcholine (16:0_17:1) levels || id:ebi-PL179-GCST90277279	Inflammatory bowel disease	MR Egger	9	0.0186382	0.12681	0.887294	-0.22991	0.267186	1.01881	0.794605	1.30628
Phosphatidylcholine (16:0_17:1) levels || id:ebi-PL179-GCST90277279	Inflammatory bowel disease	Weighted median	9	-0.013831	0.0684483	0.839866	-0.14799	0.120328	0.986264	0.86244	1.12787
Phosphatidylcholine (16:0_17:1) levels || id:ebi-PL179-GCST90277279	Inflammatory bowel disease	Inverse variance weighted	9	-0.0346398	0.0569677	0.543148	-0.146296	0.0770169	0.965953	0.863902	1.08006
Phosphatidylcholine (16:0_17:1) levels || id:ebi-PL179-GCST90277279	Inflammatory bowel disease	Simple mode	9	0.00980994	0.093236	0.918794	-0.172933	0.192552	1.00986	0.841194	1.21234
Phosphatidylcholine (16:0_17:1) levels || id:ebi-PL179-GCST90277279	Inflammatory bowel disease	Weighted mode	9	0.00980994	0.0880503	0.914034	-0.162769	0.182388	1.00986	0.849788	1.20008
Phosphatidylcholine (16:0_18:0) levels || id:ebi-PL179-GCST90277280	Inflammatory bowel disease	MR Egger	16	0.0873781	0.0931625	0.36419	-0.0952204	0.269977	1.09131	0.909173	1.30993
Phosphatidylcholine (16:0_18:0) levels || id:ebi-PL179-GCST90277280	Inflammatory bowel disease	Weighted median	16	-0.0293028	0.051792	0.571544	-0.130815	0.0722094	0.971122	0.87738	1.07488
Phosphatidylcholine (16:0_18:0) levels || id:ebi-PL179-GCST90277280	Inflammatory bowel disease	Inverse variance weighted	16	0.00740414	0.0420121	0.860107	-0.0749396	0.0897479	1.00743	0.9278	1.0939
Phosphatidylcholine (16:0_18:0) levels || id:ebi-PL179-GCST90277280	Inflammatory bowel disease	Simple mode	16	-0.058037	0.0830405	0.495309	-0.220796	0.104722	0.943615	0.80188	1.1104
Phosphatidylcholine (16:0_18:0) levels || id:ebi-PL179-GCST90277280	Inflammatory bowel disease	Weighted mode	16	-0.0518163	0.0735046	0.49165	-0.195885	0.0922527	0.949503	0.822107	1.09664
Phosphatidylcholine (16:0_18:1) levels || id:ebi-PL179-GCST90277281	Inflammatory bowel disease	MR Egger	8	-0.375093	0.868102	0.680777	-2.07657	1.32639	0.687225	0.125359	3.7674
Phosphatidylcholine (16:0_18:1) levels || id:ebi-PL179-GCST90277281	Inflammatory bowel disease	Weighted median	8	-0.0784918	0.0845128	0.353015	-0.244137	0.0871532	0.92451	0.78338	1.09106
Phosphatidylcholine (16:0_18:1) levels || id:ebi-PL179-GCST90277281	Inflammatory bowel disease	Inverse variance weighted	8	0.0921679	0.141496	0.514799	-0.185164	0.369499	1.09655	0.830968	1.44701
Phosphatidylcholine (16:0_18:1) levels || id:ebi-PL179-GCST90277281	Inflammatory bowel disease	Simple mode	8	-0.118563	0.101669	0.281739	-0.317834	0.0807086	0.888196	0.727724	1.08405
Phosphatidylcholine (16:0_18:1) levels || id:ebi-PL179-GCST90277281	Inflammatory bowel disease	Weighted mode	8	-0.106301	0.090699	0.279528	-0.284072	0.0714686	0.899154	0.752713	1.07408
Phosphatidylcholine (16:0_18:2) levels || id:ebi-PL179-GCST90277282	Inflammatory bowel disease	MR Egger	19	0.0785818	0.0646644	0.240889	-0.0481605	0.205324	1.08175	0.952981	1.22792
Phosphatidylcholine (16:0_18:2) levels || id:ebi-PL179-GCST90277282	Inflammatory bowel disease	Weighted median	19	-0.0121373	0.0431832	0.77866	-0.0967764	0.0725017	0.987936	0.907759	1.07519
Phosphatidylcholine (16:0_18:2) levels || id:ebi-PL179-GCST90277282	Inflammatory bowel disease	Inverse variance weighted	19	0.0424464	0.0334665	0.204682	-0.0231479	0.108041	1.04336	0.977118	1.11409
Phosphatidylcholine (16:0_18:2) levels || id:ebi-PL179-GCST90277282	Inflammatory bowel disease	Simple mode	19	-0.034747	0.0594548	0.566187	-0.151278	0.0817844	0.96585	0.859608	1.08522
Phosphatidylcholine (16:0_18:2) levels || id:ebi-PL179-GCST90277282	Inflammatory bowel disease	Weighted mode	19	-0.0416473	0.0498969	0.414847	-0.139445	0.0561507	0.959208	0.869841	1.05776
Phosphatidylcholine (16:0_18:3) levels || id:ebi-PL179-GCST90277283	Inflammatory bowel disease	MR Egger	12	0.069939	0.254574	0.789117	-0.429027	0.568905	1.07244	0.651143	1.76633
Phosphatidylcholine (16:0_18:3) levels || id:ebi-PL179-GCST90277283	Inflammatory bowel disease	Weighted median	12	0.011525	0.0831551	0.889769	-0.151459	0.174509	1.01159	0.859453	1.19066
Phosphatidylcholine (16:0_18:3) levels || id:ebi-PL179-GCST90277283	Inflammatory bowel disease	Inverse variance weighted	12	0.136684	0.0922251	0.138323	-0.0440776	0.317445	1.14647	0.95688	1.37361
Phosphatidylcholine (16:0_18:3) levels || id:ebi-PL179-GCST90277283	Inflammatory bowel disease	Simple mode	12	-0.0993242	0.135788	0.479787	-0.365468	0.16682	0.905449	0.693872	1.18154
Phosphatidylcholine (16:0_18:3) levels || id:ebi-PL179-GCST90277283	Inflammatory bowel disease	Weighted mode	12	-0.0867167	0.135464	0.535183	-0.352226	0.178792	0.916937	0.703121	1.19577
Phosphatidylcholine (16:0_20:1) levels || id:ebi-PL179-GCST90277284	Inflammatory bowel disease	MR Egger	9	0.423815	0.363426	0.281738	-0.2885	1.13613	1.52778	0.749387	3.11469
Phosphatidylcholine (16:0_20:1) levels || id:ebi-PL179-GCST90277284	Inflammatory bowel disease	Weighted median	9	0.0145059	0.0738405	0.844258	-0.130221	0.159233	1.01461	0.877901	1.17261
Phosphatidylcholine (16:0_20:1) levels || id:ebi-PL179-GCST90277284	Inflammatory bowel disease	Inverse variance weighted	9	0.108661	0.0599266	0.0697969	-0.00879563	0.226117	1.11478	0.991243	1.25372
Phosphatidylcholine (16:0_20:1) levels || id:ebi-PL179-GCST90277284	Inflammatory bowel disease	Simple mode	9	0.00473318	0.107695	0.966022	-0.206349	0.215816	1.00474	0.813549	1.24087
Phosphatidylcholine (16:0_20:1) levels || id:ebi-PL179-GCST90277284	Inflammatory bowel disease	Weighted mode	9	0.00473318	0.111753	0.967255	-0.214304	0.22377	1.00474	0.807103	1.25078
Phosphatidylcholine (16:0_20:2) levels || id:ebi-PL179-GCST90277285	Inflammatory bowel disease	MR Egger	18	0.135262	0.0913683	0.158188	-0.0438202	0.314344	1.14484	0.957126	1.36936
Phosphatidylcholine (16:0_20:2) levels || id:ebi-PL179-GCST90277285	Inflammatory bowel disease	Weighted median	18	0.051536	0.04429	0.244585	-0.0352724	0.138344	1.05289	0.965342	1.14837
Phosphatidylcholine (16:0_20:2) levels || id:ebi-PL179-GCST90277285	Inflammatory bowel disease	Inverse variance weighted	18	0.0696153	0.0470191	0.138719	-0.022542	0.161773	1.0721	0.97771	1.17559
Phosphatidylcholine (16:0_20:2) levels || id:ebi-PL179-GCST90277285	Inflammatory bowel disease	Simple mode	18	-0.0236827	0.0894134	0.794296	-0.198933	0.151568	0.976596	0.819605	1.16366
Phosphatidylcholine (16:0_20:2) levels || id:ebi-PL179-GCST90277285	Inflammatory bowel disease	Weighted mode	18	0.113229	0.0453366	0.023065	0.0243689	0.202088	1.11989	1.02467	1.22396
Phosphatidylcholine (16:0_20:3) levels || id:ebi-PL179-GCST90277286	Inflammatory bowel disease	MR Egger	7	0.0107254	0.1667	0.951193	-0.316006	0.337457	1.01078	0.729055	1.40138
Phosphatidylcholine (16:0_20:3) levels || id:ebi-PL179-GCST90277286	Inflammatory bowel disease	Weighted median	7	0.0538026	0.0682765	0.430691	-0.0800194	0.187625	1.05528	0.923098	1.20638
Phosphatidylcholine (16:0_20:3) levels || id:ebi-PL179-GCST90277286	Inflammatory bowel disease	Inverse variance weighted	7	-0.088456	0.0728893	0.224914	-0.231319	0.0544071	0.915343	0.793486	1.05591
Phosphatidylcholine (16:0_20:3) levels || id:ebi-PL179-GCST90277286	Inflammatory bowel disease	Simple mode	7	0.0609654	0.116253	0.618789	-0.166891	0.288822	1.06286	0.846292	1.33485
Phosphatidylcholine (16:0_20:3) levels || id:ebi-PL179-GCST90277286	Inflammatory bowel disease	Weighted mode	7	0.0660028	0.0701569	0.383129	-0.0715047	0.20351	1.06823	0.930992	1.2257
Phosphatidylcholine (16:0_20:4) levels || id:ebi-PL179-GCST90277287	Inflammatory bowel disease	MR Egger	13	-0.073805	0.0299444	0.0314137	-0.132496	-0.015114	0.928853	0.875906	0.985
Phosphatidylcholine (16:0_20:4) levels || id:ebi-PL179-GCST90277287	Inflammatory bowel disease	Weighted median	13	-0.0824759	0.0206826	6.6717e-05	-0.123014	-0.041938	0.920834	0.884252	0.958929
Phosphatidylcholine (16:0_20:4) levels || id:ebi-PL179-GCST90277287	Inflammatory bowel disease	Inverse variance weighted	13	-0.0786906	0.0194793	5.35196e-05	-0.11687	-0.0405111	0.924326	0.889701	0.960298
Phosphatidylcholine (16:0_20:4) levels || id:ebi-PL179-GCST90277287	Inflammatory bowel disease	Simple mode	13	-0.0831537	0.051632	0.133262	-0.184352	0.018045	0.92021	0.831643	1.01821
Phosphatidylcholine (16:0_20:4) levels || id:ebi-PL179-GCST90277287	Inflammatory bowel disease	Weighted mode	13	-0.0831537	0.0213037	0.00209768	-0.124909	-0.0413985	0.92021	0.882577	0.959447
Phosphatidylcholine (16:0_20:5) levels || id:ebi-PL179-GCST90277288	Inflammatory bowel disease	MR Egger	11	-0.136588	0.0503921	0.0239779	-0.235356	-0.0378192	0.87233	0.790289	0.962887
Phosphatidylcholine (16:0_20:5) levels || id:ebi-PL179-GCST90277288	Inflammatory bowel disease	Weighted median	11	-0.125659	0.0333189	0.000162326	-0.190964	-0.0603543	0.881915	0.826162	0.941431
Phosphatidylcholine (16:0_20:5) levels || id:ebi-PL179-GCST90277288	Inflammatory bowel disease	Inverse variance weighted	11	-0.0958903	0.0292105	0.00102804	-0.153143	-0.0386378	0.908564	0.858007	0.962099
Phosphatidylcholine (16:0_20:5) levels || id:ebi-PL179-GCST90277288	Inflammatory bowel disease	Simple mode	11	-0.0668984	0.080341	0.424465	-0.224367	0.0905699	0.93529	0.799022	1.0948
Phosphatidylcholine (16:0_20:5) levels || id:ebi-PL179-GCST90277288	Inflammatory bowel disease	Weighted mode	11	-0.133186	0.0349306	0.00341319	-0.20165	-0.0647216	0.875303	0.817381	0.937328
Phosphatidylcholine (16:0_22:4) levels || id:ebi-PL179-GCST90277289	Inflammatory bowel disease	MR Egger	17	-0.138655	0.066714	0.055257	-0.269415	-0.00789583	0.870528	0.763827	0.992135
Phosphatidylcholine (16:0_22:4) levels || id:ebi-PL179-GCST90277289	Inflammatory bowel disease	Weighted median	17	-0.0899987	0.0436964	0.0394335	-0.175644	-0.00435367	0.913932	0.838917	0.995656
Phosphatidylcholine (16:0_22:4) levels || id:ebi-PL179-GCST90277289	Inflammatory bowel disease	Inverse variance weighted	17	-0.0732805	0.0329429	0.0261167	-0.137848	-0.00871248	0.92934	0.871231	0.991325
Phosphatidylcholine (16:0_22:4) levels || id:ebi-PL179-GCST90277289	Inflammatory bowel disease	Simple mode	17	-0.0291633	0.0943108	0.76114	-0.214012	0.155686	0.971258	0.807338	1.16846
Phosphatidylcholine (16:0_22:4) levels || id:ebi-PL179-GCST90277289	Inflammatory bowel disease	Weighted mode	17	-0.143661	0.0450498	0.00570882	-0.231959	-0.0553636	0.866181	0.792979	0.946141
Phosphatidylcholine (16:0_22:5) levels || id:ebi-PL179-GCST90277290	Inflammatory bowel disease	MR Egger	16	-0.236224	0.0901411	0.0201522	-0.412901	-0.0595476	0.789604	0.661728	0.942191
Phosphatidylcholine (16:0_22:5) levels || id:ebi-PL179-GCST90277290	Inflammatory bowel disease	Weighted median	16	-0.11909	0.0306541	0.000102345	-0.179172	-0.059008	0.887728	0.835962	0.942699
Phosphatidylcholine (16:0_22:5) levels || id:ebi-PL179-GCST90277290	Inflammatory bowel disease	Inverse variance weighted	16	-0.00964894	0.0708685	0.891701	-0.148551	0.129253	0.990397	0.861956	1.13798
Phosphatidylcholine (16:0_22:5) levels || id:ebi-PL179-GCST90277290	Inflammatory bowel disease	Simple mode	16	-0.0724385	0.0803563	0.381587	-0.229937	0.0850598	0.930123	0.794584	1.08878
Phosphatidylcholine (16:0_22:5) levels || id:ebi-PL179-GCST90277290	Inflammatory bowel disease	Weighted mode	16	-0.113217	0.0294126	0.00157624	-0.170866	-0.0555685	0.892957	0.842935	0.945947
Phosphatidylcholine (16:0_22:6) levels || id:ebi-PL179-GCST90277291	Inflammatory bowel disease	MR Egger	12	-0.041816	0.0771397	0.599633	-0.19301	0.109378	0.959046	0.824474	1.11558
Phosphatidylcholine (16:0_22:6) levels || id:ebi-PL179-GCST90277291	Inflammatory bowel disease	Weighted median	12	-0.0259931	0.0541087	0.630952	-0.132046	0.0800599	0.974342	0.876301	1.08335
Phosphatidylcholine (16:0_22:6) levels || id:ebi-PL179-GCST90277291	Inflammatory bowel disease	Inverse variance weighted	12	-0.0426822	0.0442444	0.3347	-0.129401	0.0440369	0.958216	0.878621	1.04502
Phosphatidylcholine (16:0_22:6) levels || id:ebi-PL179-GCST90277291	Inflammatory bowel disease	Simple mode	12	0.00697621	0.0843913	0.935603	-0.158431	0.172383	1.007	0.853482	1.18813
Phosphatidylcholine (16:0_22:6) levels || id:ebi-PL179-GCST90277291	Inflammatory bowel disease	Weighted mode	12	-0.0152293	0.0581474	0.798231	-0.129198	0.0987395	0.984886	0.8788	1.10378
Phosphatidylcholine (16:1_18:0) levels || id:ebi-PL179-GCST90277292	Inflammatory bowel disease	MR Egger	8	-0.478941	0.235357	0.0880567	-0.94024	-0.0176425	0.619439	0.390534	0.982512
Phosphatidylcholine (16:1_18:0) levels || id:ebi-PL179-GCST90277292	Inflammatory bowel disease	Weighted median	8	-0.0443535	0.101161	0.661065	-0.242629	0.153922	0.956616	0.784562	1.1664
Phosphatidylcholine (16:1_18:0) levels || id:ebi-PL179-GCST90277292	Inflammatory bowel disease	Inverse variance weighted	8	0.124247	0.131264	0.343872	-0.13303	0.381524	1.1323	0.875438	1.46451
Phosphatidylcholine (16:1_18:0) levels || id:ebi-PL179-GCST90277292	Inflammatory bowel disease	Simple mode	8	-0.154798	0.140332	0.306464	-0.42985	0.120253	0.856588	0.650607	1.12778
Phosphatidylcholine (16:1_18:0) levels || id:ebi-PL179-GCST90277292	Inflammatory bowel disease	Weighted mode	8	-0.142148	0.132519	0.319003	-0.401884	0.117589	0.867493	0.669058	1.12478
Phosphatidylcholine (16:1_18:1) levels || id:ebi-PL179-GCST90277293	Inflammatory bowel disease	MR Egger	15	0.0691131	0.187034	0.717689	-0.297474	0.4357	1.07156	0.742692	1.54605
Phosphatidylcholine (16:1_18:1) levels || id:ebi-PL179-GCST90277293	Inflammatory bowel disease	Weighted median	15	0.0165762	0.0599559	0.782184	-0.100937	0.13409	1.01671	0.90399	1.1435
Phosphatidylcholine (16:1_18:1) levels || id:ebi-PL179-GCST90277293	Inflammatory bowel disease	Inverse variance weighted	15	0.0775196	0.0657986	0.238743	-0.0514456	0.206485	1.0806	0.949855	1.22935
Phosphatidylcholine (16:1_18:1) levels || id:ebi-PL179-GCST90277293	Inflammatory bowel disease	Simple mode	15	-0.0724051	0.108716	0.516235	-0.285489	0.140678	0.930154	0.751647	1.15105
Phosphatidylcholine (16:1_18:1) levels || id:ebi-PL179-GCST90277293	Inflammatory bowel disease	Weighted mode	15	-0.0849189	0.100218	0.411055	-0.281346	0.111508	0.918587	0.754767	1.11796
Phosphatidylcholine (16:1_18:2) levels || id:ebi-PL179-GCST90277294	Inflammatory bowel disease	MR Egger	15	0.114193	0.0949478	0.250544	-0.0719049	0.30029	1.12097	0.930619	1.35025
Phosphatidylcholine (16:1_18:2) levels || id:ebi-PL179-GCST90277294	Inflammatory bowel disease	Weighted median	15	0.103922	0.0364611	0.00436891	0.0324583	0.175386	1.10951	1.03299	1.19171
Phosphatidylcholine (16:1_18:2) levels || id:ebi-PL179-GCST90277294	Inflammatory bowel disease	Inverse variance weighted	15	0.0849722	0.0472536	0.0721426	-0.00764482	0.177589	1.08869	0.992384	1.19433
Phosphatidylcholine (16:1_18:2) levels || id:ebi-PL179-GCST90277294	Inflammatory bowel disease	Simple mode	15	-0.0580341	0.0792878	0.476279	-0.213438	0.0973701	0.943618	0.807802	1.10227
Phosphatidylcholine (16:1_18:2) levels || id:ebi-PL179-GCST90277294	Inflammatory bowel disease	Weighted mode	15	0.132912	0.0344022	0.00172122	0.0654837	0.20034	1.14215	1.06768	1.22182
Phosphatidylcholine (16:1_20:4) levels || id:ebi-PL179-GCST90277295	Inflammatory bowel disease	MR Egger	7	-0.355662	0.0972408	0.0146325	-0.546254	-0.16507	0.70071	0.579115	0.847835
Phosphatidylcholine (16:1_20:4) levels || id:ebi-PL179-GCST90277295	Inflammatory bowel disease	Weighted median	7	-0.138819	0.0390825	0.000382403	-0.21542	-0.0622169	0.870386	0.806203	0.939679
Phosphatidylcholine (16:1_20:4) levels || id:ebi-PL179-GCST90277295	Inflammatory bowel disease	Inverse variance weighted	7	-0.0685546	0.0852907	0.421527	-0.235724	0.0986153	0.933743	0.789998	1.10364
Phosphatidylcholine (16:1_20:4) levels || id:ebi-PL179-GCST90277295	Inflammatory bowel disease	Simple mode	7	-0.136549	0.0990326	0.217147	-0.330652	0.0575553	0.872364	0.718455	1.05924
Phosphatidylcholine (16:1_20:4) levels || id:ebi-PL179-GCST90277295	Inflammatory bowel disease	Weighted mode	7	-0.15053	0.039321	0.00867702	-0.227599	-0.0734608	0.860252	0.796443	0.929173
Phosphatidylcholine (17:0_18:1) levels || id:ebi-PL179-GCST90277296	Inflammatory bowel disease	MR Egger	11	0.04899	0.0702779	0.503354	-0.0887547	0.186735	1.05021	0.91507	1.20531
Phosphatidylcholine (17:0_18:1) levels || id:ebi-PL179-GCST90277296	Inflammatory bowel disease	Weighted median	11	0.00819112	0.0594552	0.890423	-0.108341	0.124723	1.00822	0.897321	1.13284
Phosphatidylcholine (17:0_18:1) levels || id:ebi-PL179-GCST90277296	Inflammatory bowel disease	Inverse variance weighted	11	-0.00187916	0.0427764	0.96496	-0.0857209	0.0819626	0.998123	0.91785	1.08542
Phosphatidylcholine (17:0_18:1) levels || id:ebi-PL179-GCST90277296	Inflammatory bowel disease	Simple mode	11	-0.0850937	0.102174	0.424382	-0.285354	0.115167	0.918426	0.751748	1.12206
Phosphatidylcholine (17:0_18:1) levels || id:ebi-PL179-GCST90277296	Inflammatory bowel disease	Weighted mode	11	0.0220391	0.0626525	0.732312	-0.10076	0.144838	1.02228	0.90415	1.15585
Phosphatidylcholine (17:0_18:2) levels || id:ebi-PL179-GCST90277297	Inflammatory bowel disease	MR Egger	15	0.311181	0.141427	0.0464729	0.0339833	0.588378	1.36504	1.03457	1.80106
Phosphatidylcholine (17:0_18:2) levels || id:ebi-PL179-GCST90277297	Inflammatory bowel disease	Weighted median	15	0.180703	0.0522225	0.000539689	0.0783464	0.283059	1.19806	1.0815	1.32718
Phosphatidylcholine (17:0_18:2) levels || id:ebi-PL179-GCST90277297	Inflammatory bowel disease	Inverse variance weighted	15	0.117907	0.0626153	0.0596949	-0.00481885	0.240633	1.12514	0.995193	1.27205
Phosphatidylcholine (17:0_18:2) levels || id:ebi-PL179-GCST90277297	Inflammatory bowel disease	Simple mode	15	-0.0337339	0.125348	0.791762	-0.279417	0.211949	0.966829	0.756225	1.23608
Phosphatidylcholine (17:0_18:2) levels || id:ebi-PL179-GCST90277297	Inflammatory bowel disease	Weighted mode	15	0.166922	0.0529442	0.0070525	0.063151	0.270692	1.18166	1.06519	1.31087
Phosphatidylcholine (17:0_20:4) levels || id:ebi-PL179-GCST90277298	Inflammatory bowel disease	MR Egger	22	-0.150083	0.0761217	0.0626456	-0.299282	-0.000884526	0.860637	0.741351	0.999116
Phosphatidylcholine (17:0_20:4) levels || id:ebi-PL179-GCST90277298	Inflammatory bowel disease	Weighted median	22	-0.0908019	0.0240903	0.000163748	-0.138019	-0.043585	0.913199	0.871082	0.957351
Phosphatidylcholine (17:0_20:4) levels || id:ebi-PL179-GCST90277298	Inflammatory bowel disease	Inverse variance weighted	22	-0.0450898	0.0542113	0.405554	-0.151344	0.0611643	0.955912	0.859552	1.06307
Phosphatidylcholine (17:0_20:4) levels || id:ebi-PL179-GCST90277298	Inflammatory bowel disease	Simple mode	22	-0.00118833	0.0733449	0.987226	-0.144944	0.142568	0.998812	0.86507	1.15323
Phosphatidylcholine (17:0_20:4) levels || id:ebi-PL179-GCST90277298	Inflammatory bowel disease	Weighted mode	22	-0.0869934	0.0237979	0.00147602	-0.133637	-0.0403496	0.916683	0.874907	0.960454
Phosphatidylcholine (18:0_18:1) levels || id:ebi-PL179-GCST90277299	Inflammatory bowel disease	MR Egger	15	0.0246111	0.0772062	0.754964	-0.126713	0.175935	1.02492	0.880986	1.19236
Phosphatidylcholine (18:0_18:1) levels || id:ebi-PL179-GCST90277299	Inflammatory bowel disease	Weighted median	15	0.00304202	0.0507532	0.952205	-0.0964343	0.102518	1.00305	0.90807	1.10796
Phosphatidylcholine (18:0_18:1) levels || id:ebi-PL179-GCST90277299	Inflammatory bowel disease	Inverse variance weighted	15	0.00600262	0.0405144	0.882216	-0.0734055	0.0854108	1.00602	0.929224	1.08916
Phosphatidylcholine (18:0_18:1) levels || id:ebi-PL179-GCST90277299	Inflammatory bowel disease	Simple mode	15	-0.100721	0.082068	0.239954	-0.261574	0.0601325	0.904186	0.769839	1.06198
Phosphatidylcholine (18:0_18:1) levels || id:ebi-PL179-GCST90277299	Inflammatory bowel disease	Weighted mode	15	0.000603282	0.0637735	0.992586	-0.124393	0.125599	1.0006	0.883033	1.13383
Phosphatidylcholine (18:0_18:2) levels || id:ebi-PL179-GCST90277300	Inflammatory bowel disease	MR Egger	20	0.0696316	0.0972188	0.483035	-0.120917	0.26018	1.07211	0.886107	1.29716
Phosphatidylcholine (18:0_18:2) levels || id:ebi-PL179-GCST90277300	Inflammatory bowel disease	Weighted median	20	-0.00167285	0.0479745	0.972184	-0.0957028	0.0923571	0.998329	0.908734	1.09676
Phosphatidylcholine (18:0_18:2) levels || id:ebi-PL179-GCST90277300	Inflammatory bowel disease	Inverse variance weighted	20	0.0359822	0.041967	0.391229	-0.0462732	0.118238	1.03664	0.954781	1.12551
Phosphatidylcholine (18:0_18:2) levels || id:ebi-PL179-GCST90277300	Inflammatory bowel disease	Simple mode	20	-0.0764748	0.0851813	0.380535	-0.24343	0.0904806	0.926376	0.783934	1.0947
Phosphatidylcholine (18:0_18:2) levels || id:ebi-PL179-GCST90277300	Inflammatory bowel disease	Weighted mode	20	-0.0469417	0.0839199	0.582448	-0.211425	0.117541	0.954143	0.80943	1.12473
Phosphatidylcholine (18:0_18:3) levels || id:ebi-PL179-GCST90277301	Inflammatory bowel disease	MR Egger	10	-0.016723	0.251601	0.948638	-0.509861	0.476415	0.983416	0.600579	1.61029
Phosphatidylcholine (18:0_18:3) levels || id:ebi-PL179-GCST90277301	Inflammatory bowel disease	Weighted median	10	-0.0605907	0.0774117	0.433799	-0.212318	0.0911362	0.941208	0.808708	1.09542
Phosphatidylcholine (18:0_18:3) levels || id:ebi-PL179-GCST90277301	Inflammatory bowel disease	Inverse variance weighted	10	0.0906303	0.102461	0.376409	-0.110194	0.291454	1.09486	0.895661	1.33837
Phosphatidylcholine (18:0_18:3) levels || id:ebi-PL179-GCST90277301	Inflammatory bowel disease	Simple mode	10	-0.054803	0.117306	0.651476	-0.284724	0.175118	0.946672	0.752222	1.19139
Phosphatidylcholine (18:0_18:3) levels || id:ebi-PL179-GCST90277301	Inflammatory bowel disease	Weighted mode	10	-0.0721229	0.0838373	0.411968	-0.236444	0.0921981	0.930417	0.78943	1.09658
Phosphatidylcholine (18:0_20:2) levels || id:ebi-PL179-GCST90277302	Inflammatory bowel disease	MR Egger	7	0.139449	0.167689	0.443527	-0.189222	0.46812	1.14964	0.827603	1.59699
Phosphatidylcholine (18:0_20:2) levels || id:ebi-PL179-GCST90277302	Inflammatory bowel disease	Weighted median	7	0.185014	0.0440144	2.62823e-05	0.0987461	0.271282	1.20324	1.10379	1.31165
Phosphatidylcholine (18:0_20:2) levels || id:ebi-PL179-GCST90277302	Inflammatory bowel disease	Inverse variance weighted	7	0.151801	0.0710211	0.0325652	0.0125994	0.291002	1.16393	1.01268	1.33777
Phosphatidylcholine (18:0_20:2) levels || id:ebi-PL179-GCST90277302	Inflammatory bowel disease	Simple mode	7	0.215009	0.0863647	0.0471912	0.0457341	0.384284	1.23987	1.0468	1.46856
Phosphatidylcholine (18:0_20:2) levels || id:ebi-PL179-GCST90277302	Inflammatory bowel disease	Weighted mode	7	0.191318	0.0458306	0.00584941	0.10149	0.281146	1.21084	1.10682	1.32465
Phosphatidylcholine (18:0_20:3) levels || id:ebi-PL179-GCST90277303	Inflammatory bowel disease	MR Egger	12	-0.162606	0.158516	0.32916	-0.473298	0.148086	0.849926	0.622945	1.15961
Phosphatidylcholine (18:0_20:3) levels || id:ebi-PL179-GCST90277303	Inflammatory bowel disease	Weighted median	12	0.020636	0.0633084	0.744455	-0.103449	0.14472	1.02085	0.901722	1.15572
Phosphatidylcholine (18:0_20:3) levels || id:ebi-PL179-GCST90277303	Inflammatory bowel disease	Inverse variance weighted	12	-0.0581204	0.0577326	0.314071	-0.171276	0.0550355	0.943536	0.842589	1.05658
Phosphatidylcholine (18:0_20:3) levels || id:ebi-PL179-GCST90277303	Inflammatory bowel disease	Simple mode	12	0.0673117	0.096994	0.502089	-0.122796	0.25742	1.06963	0.884444	1.29359
Phosphatidylcholine (18:0_20:3) levels || id:ebi-PL179-GCST90277303	Inflammatory bowel disease	Weighted mode	12	0.0760901	0.0921193	0.426359	-0.104464	0.256644	1.07906	0.900807	1.29258
Phosphatidylcholine (18:0_20:4) levels || id:ebi-PL179-GCST90277304	Inflammatory bowel disease	MR Egger	18	-0.109268	0.0612045	0.09318	-0.229229	0.0106924	0.89649	0.795146	1.01075
Phosphatidylcholine (18:0_20:4) levels || id:ebi-PL179-GCST90277304	Inflammatory bowel disease	Weighted median	18	-0.0756062	0.0189069	6.36478e-05	-0.112664	-0.0385486	0.927181	0.893451	0.962185
Phosphatidylcholine (18:0_20:4) levels || id:ebi-PL179-GCST90277304	Inflammatory bowel disease	Inverse variance weighted	18	-0.0627374	0.0440079	0.153986	-0.148993	0.0235181	0.93919	0.861575	1.0238
Phosphatidylcholine (18:0_20:4) levels || id:ebi-PL179-GCST90277304	Inflammatory bowel disease	Simple mode	18	-0.0573178	0.0610215	0.360729	-0.17692	0.0622843	0.944294	0.837847	1.06426
Phosphatidylcholine (18:0_20:4) levels || id:ebi-PL179-GCST90277304	Inflammatory bowel disease	Weighted mode	18	-0.0765864	0.018412	0.000656489	-0.112674	-0.0404987	0.926273	0.893442	0.96031
Phosphatidylcholine (18:0_20:5) levels || id:ebi-PL179-GCST90277305	Inflammatory bowel disease	MR Egger	13	-0.0811064	0.0588135	0.195275	-0.196381	0.034168	0.922096	0.821699	1.03476
Phosphatidylcholine (18:0_20:5) levels || id:ebi-PL179-GCST90277305	Inflammatory bowel disease	Weighted median	13	-0.12351	0.0306698	5.64729e-05	-0.183623	-0.063397	0.883813	0.83225	0.938571
Phosphatidylcholine (18:0_20:5) levels || id:ebi-PL179-GCST90277305	Inflammatory bowel disease	Inverse variance weighted	13	-0.10008	0.0351334	0.0043916	-0.168942	-0.0312186	0.904765	0.844558	0.969264
Phosphatidylcholine (18:0_20:5) levels || id:ebi-PL179-GCST90277305	Inflammatory bowel disease	Simple mode	13	-0.141011	0.0791069	0.0999565	-0.296061	0.014038	0.868479	0.743742	1.01414
Phosphatidylcholine (18:0_20:5) levels || id:ebi-PL179-GCST90277305	Inflammatory bowel disease	Weighted mode	13	-0.125369	0.0298992	0.00124719	-0.183972	-0.0667668	0.882171	0.831959	0.935413
Phosphatidylcholine (18:0_22:5) levels || id:ebi-PL179-GCST90277306	Inflammatory bowel disease	MR Egger	16	-0.110041	0.125906	0.396867	-0.356817	0.136735	0.895797	0.6999	1.14652
Phosphatidylcholine (18:0_22:5) levels || id:ebi-PL179-GCST90277306	Inflammatory bowel disease	Weighted median	16	-0.160579	0.0463734	0.000534683	-0.251471	-0.0696876	0.85165	0.777656	0.932685
Phosphatidylcholine (18:0_22:5) levels || id:ebi-PL179-GCST90277306	Inflammatory bowel disease	Inverse variance weighted	16	-0.0528249	0.0626514	0.399141	-0.175622	0.0699718	0.948546	0.838935	1.07248
Phosphatidylcholine (18:0_22:5) levels || id:ebi-PL179-GCST90277306	Inflammatory bowel disease	Simple mode	16	0.0175177	0.121751	0.887509	-0.221115	0.25615	1.01767	0.801625	1.29195
Phosphatidylcholine (18:0_22:5) levels || id:ebi-PL179-GCST90277306	Inflammatory bowel disease	Weighted mode	16	-0.168444	0.0450998	0.00199153	-0.256839	-0.080048	0.844979	0.773493	0.923072
Phosphatidylcholine (18:0_22:6) levels || id:ebi-PL179-GCST90277307	Inflammatory bowel disease	MR Egger	13	0.0771892	0.14055	0.593845	-0.198288	0.352666	1.08025	0.820134	1.42286
Phosphatidylcholine (18:0_22:6) levels || id:ebi-PL179-GCST90277307	Inflammatory bowel disease	Weighted median	13	-0.077684	0.0607667	0.201109	-0.196787	0.0414187	0.925257	0.821366	1.04229
Phosphatidylcholine (18:0_22:6) levels || id:ebi-PL179-GCST90277307	Inflammatory bowel disease	Inverse variance weighted	13	-0.0439995	0.0522858	0.400057	-0.14648	0.0584807	0.956954	0.863743	1.06022
Phosphatidylcholine (18:0_22:6) levels || id:ebi-PL179-GCST90277307	Inflammatory bowel disease	Simple mode	13	-0.08502	0.117723	0.484007	-0.315758	0.145718	0.918494	0.729236	1.15687
Phosphatidylcholine (18:0_22:6) levels || id:ebi-PL179-GCST90277307	Inflammatory bowel disease	Weighted mode	13	-0.0866501	0.157166	0.591527	-0.394696	0.221396	0.916998	0.673885	1.24782
Phosphatidylcholine (18:1_18:1) levels || id:ebi-PL179-GCST90277308	Inflammatory bowel disease	MR Egger	13	0.203375	0.144707	0.187505	-0.0802512	0.487	1.22553	0.922884	1.62743
Phosphatidylcholine (18:1_18:1) levels || id:ebi-PL179-GCST90277308	Inflammatory bowel disease	Weighted median	13	-0.0743584	0.0604015	0.218297	-0.192745	0.0440285	0.928339	0.824692	1.04501
Phosphatidylcholine (18:1_18:1) levels || id:ebi-PL179-GCST90277308	Inflammatory bowel disease	Inverse variance weighted	13	-0.0188222	0.060925	0.757366	-0.138235	0.100591	0.981354	0.870894	1.10582
Phosphatidylcholine (18:1_18:1) levels || id:ebi-PL179-GCST90277308	Inflammatory bowel disease	Simple mode	13	-0.172176	0.104613	0.125719	-0.377218	0.0328666	0.841831	0.685766	1.03341
Phosphatidylcholine (18:1_18:1) levels || id:ebi-PL179-GCST90277308	Inflammatory bowel disease	Weighted mode	13	-0.135319	0.203662	0.518979	-0.534495	0.263858	0.873437	0.585965	1.30194
Phosphatidylcholine (18:1_18:2) levels || id:ebi-PL179-GCST90277309	Inflammatory bowel disease	MR Egger	13	0.187846	0.0722756	0.0247372	0.0461855	0.329506	1.20665	1.04727	1.39028
Phosphatidylcholine (18:1_18:2) levels || id:ebi-PL179-GCST90277309	Inflammatory bowel disease	Weighted median	13	0.0511423	0.03722	0.169425	-0.021809	0.124094	1.05247	0.978427	1.13212
Phosphatidylcholine (18:1_18:2) levels || id:ebi-PL179-GCST90277309	Inflammatory bowel disease	Inverse variance weighted	13	0.0416525	0.0463494	0.368832	-0.0491923	0.132497	1.04253	0.951998	1.14168
Phosphatidylcholine (18:1_18:2) levels || id:ebi-PL179-GCST90277309	Inflammatory bowel disease	Simple mode	13	-0.131729	0.0964371	0.197007	-0.320745	0.0572878	0.876579	0.725608	1.05896
Phosphatidylcholine (18:1_18:2) levels || id:ebi-PL179-GCST90277309	Inflammatory bowel disease	Weighted mode	13	0.133764	0.038662	0.0047185	0.057987	0.209542	1.14312	1.0597	1.23311
Phosphatidylcholine (18:1_18:3) levels || id:ebi-PL179-GCST90277310	Inflammatory bowel disease	MR Egger	5	0.024934	0.139599	0.869624	-0.24868	0.298548	1.02525	0.779829	1.3479
Phosphatidylcholine (18:1_18:3) levels || id:ebi-PL179-GCST90277310	Inflammatory bowel disease	Weighted median	5	-0.111526	0.0839889	0.184224	-0.276144	0.0530927	0.894469	0.758704	1.05453
Phosphatidylcholine (18:1_18:3) levels || id:ebi-PL179-GCST90277310	Inflammatory bowel disease	Inverse variance weighted	5	-0.0941183	0.0688443	0.171588	-0.229053	0.0408165	0.910175	0.795286	1.04166
Phosphatidylcholine (18:1_18:3) levels || id:ebi-PL179-GCST90277310	Inflammatory bowel disease	Simple mode	5	-0.122109	0.121338	0.371182	-0.359931	0.115714	0.885052	0.697724	1.12267
Phosphatidylcholine (18:1_18:3) levels || id:ebi-PL179-GCST90277310	Inflammatory bowel disease	Weighted mode	5	-0.117989	0.117621	0.372557	-0.348526	0.112547	0.888706	0.705728	1.11912
Phosphatidylcholine (18:1_20:2) levels || id:ebi-PL179-GCST90277311	Inflammatory bowel disease	MR Egger	15	0.0961125	0.0551868	0.105175	-0.0120535	0.204279	1.10088	0.988019	1.22664
Phosphatidylcholine (18:1_20:2) levels || id:ebi-PL179-GCST90277311	Inflammatory bowel disease	Weighted median	15	0.0996087	0.0298678	0.000853035	0.0410678	0.15815	1.10474	1.04192	1.17134
Phosphatidylcholine (18:1_20:2) levels || id:ebi-PL179-GCST90277311	Inflammatory bowel disease	Inverse variance weighted	15	0.041727	0.0302844	0.168253	-0.0176304	0.101084	1.04261	0.982524	1.10637
Phosphatidylcholine (18:1_20:2) levels || id:ebi-PL179-GCST90277311	Inflammatory bowel disease	Simple mode	15	-0.0789404	0.0983252	0.43548	-0.271658	0.113777	0.924095	0.762115	1.1205
Phosphatidylcholine (18:1_20:2) levels || id:ebi-PL179-GCST90277311	Inflammatory bowel disease	Weighted mode	15	0.101974	0.0282794	0.00286453	0.0465462	0.157402	1.10735	1.04765	1.17047
Phosphatidylcholine (18:1_20:3) levels || id:ebi-PL179-GCST90277312	Inflammatory bowel disease	MR Egger	13	-0.0278092	0.136207	0.841949	-0.294774	0.239156	0.972574	0.7447	1.27018
Phosphatidylcholine (18:1_20:3) levels || id:ebi-PL179-GCST90277312	Inflammatory bowel disease	Weighted median	13	-0.0233181	0.0539288	0.66546	-0.129019	0.0823824	0.976952	0.878958	1.08587
Phosphatidylcholine (18:1_20:3) levels || id:ebi-PL179-GCST90277312	Inflammatory bowel disease	Inverse variance weighted	13	-0.0843718	0.0531271	0.112261	-0.188501	0.0197573	0.919089	0.8282	1.01995
Phosphatidylcholine (18:1_20:3) levels || id:ebi-PL179-GCST90277312	Inflammatory bowel disease	Simple mode	13	-0.041051	0.115561	0.728582	-0.267551	0.185449	0.95978	0.765252	1.20376
Phosphatidylcholine (18:1_20:3) levels || id:ebi-PL179-GCST90277312	Inflammatory bowel disease	Weighted mode	13	0.0136354	0.0808551	0.868889	-0.144841	0.172112	1.01373	0.86516	1.18781
Phosphatidylcholine (18:1_20:4) levels || id:ebi-PL179-GCST90277313	Inflammatory bowel disease	MR Egger	15	-0.0776493	0.0330998	0.0354952	-0.142525	-0.0127737	0.925289	0.867166	0.987308
Phosphatidylcholine (18:1_20:4) levels || id:ebi-PL179-GCST90277313	Inflammatory bowel disease	Weighted median	15	-0.104119	0.024595	2.30234e-05	-0.152326	-0.0559132	0.901118	0.858709	0.945621
Phosphatidylcholine (18:1_20:4) levels || id:ebi-PL179-GCST90277313	Inflammatory bowel disease	Inverse variance weighted	15	-0.0942027	0.0221057	2.03086e-05	-0.13753	-0.0508756	0.910098	0.871508	0.950397
Phosphatidylcholine (18:1_20:4) levels || id:ebi-PL179-GCST90277313	Inflammatory bowel disease	Simple mode	15	-0.112934	0.0714052	0.136063	-0.252889	0.0270198	0.893209	0.776554	1.02739
Phosphatidylcholine (18:1_20:4) levels || id:ebi-PL179-GCST90277313	Inflammatory bowel disease	Weighted mode	15	-0.104018	0.0249355	0.000941299	-0.152892	-0.0551449	0.901209	0.858222	0.946348
Phosphatidylcholine (18:2_18:2) levels || id:ebi-PL179-GCST90277314	Inflammatory bowel disease	MR Egger	18	0.119028	0.0980055	0.242177	-0.0730629	0.311119	1.1264	0.929542	1.36495
Phosphatidylcholine (18:2_18:2) levels || id:ebi-PL179-GCST90277314	Inflammatory bowel disease	Weighted median	18	0.110146	0.0526496	0.0364329	0.00695306	0.21334	1.11644	1.00698	1.2378
Phosphatidylcholine (18:2_18:2) levels || id:ebi-PL179-GCST90277314	Inflammatory bowel disease	Inverse variance weighted	18	0.0689415	0.0512262	0.178359	-0.0314619	0.169345	1.07137	0.969028	1.18453
Phosphatidylcholine (18:2_18:2) levels || id:ebi-PL179-GCST90277314	Inflammatory bowel disease	Simple mode	18	-0.0396527	0.12192	0.748972	-0.278616	0.199311	0.961123	0.75683	1.22056
Phosphatidylcholine (18:2_18:2) levels || id:ebi-PL179-GCST90277314	Inflammatory bowel disease	Weighted mode	18	0.151804	0.0533498	0.0111813	0.0472383	0.25637	1.16393	1.04837	1.29223
Phosphatidylcholine (18:2_20:1) levels || id:ebi-PL179-GCST90277315	Inflammatory bowel disease	MR Egger	8	0.0125023	0.153197	0.937611	-0.287764	0.312768	1.01258	0.749939	1.3672
Phosphatidylcholine (18:2_20:1) levels || id:ebi-PL179-GCST90277315	Inflammatory bowel disease	Weighted median	8	0.00809612	0.0676835	0.904786	-0.124564	0.140756	1.00813	0.882882	1.15114
Phosphatidylcholine (18:2_20:1) levels || id:ebi-PL179-GCST90277315	Inflammatory bowel disease	Inverse variance weighted	8	0.0698393	0.0629424	0.267182	-0.0535278	0.193206	1.07234	0.94788	1.21313
Phosphatidylcholine (18:2_20:1) levels || id:ebi-PL179-GCST90277315	Inflammatory bowel disease	Simple mode	8	0.0167312	0.100156	0.872052	-0.179574	0.213036	1.01687	0.835626	1.23743
Phosphatidylcholine (18:2_20:1) levels || id:ebi-PL179-GCST90277315	Inflammatory bowel disease	Weighted mode	8	-0.0119718	0.0880384	0.895662	-0.184527	0.160583	0.9881	0.831497	1.1742
Phosphatidylcholine (18:2_20:3) levels || id:ebi-PL179-GCST90277316	Inflammatory bowel disease	MR Egger	8	0.229408	0.12758	0.122266	-0.0206498	0.479466	1.25786	0.979562	1.61521
Phosphatidylcholine (18:2_20:3) levels || id:ebi-PL179-GCST90277316	Inflammatory bowel disease	Weighted median	8	0.0271951	0.0696951	0.696387	-0.109407	0.163797	1.02757	0.896365	1.17798
Phosphatidylcholine (18:2_20:3) levels || id:ebi-PL179-GCST90277316	Inflammatory bowel disease	Inverse variance weighted	8	0.00778625	0.0655132	0.905394	-0.12062	0.136192	1.00782	0.886371	1.1459
Phosphatidylcholine (18:2_20:3) levels || id:ebi-PL179-GCST90277316	Inflammatory bowel disease	Simple mode	8	0.0588751	0.11698	0.630207	-0.170406	0.288156	1.06064	0.843322	1.33397
Phosphatidylcholine (18:2_20:3) levels || id:ebi-PL179-GCST90277316	Inflammatory bowel disease	Weighted mode	8	0.0770287	0.0927994	0.4339	-0.104858	0.258916	1.08007	0.900452	1.29552
Phosphatidylcholine (18:2_20:4) levels || id:ebi-PL179-GCST90277317	Inflammatory bowel disease	MR Egger	19	-0.162712	0.154906	0.308242	-0.466328	0.140904	0.849836	0.627301	1.15131
Phosphatidylcholine (18:2_20:4) levels || id:ebi-PL179-GCST90277317	Inflammatory bowel disease	Weighted median	19	-0.108245	0.0527685	0.0402352	-0.211672	-0.00481915	0.897407	0.80923	0.995192
Phosphatidylcholine (18:2_20:4) levels || id:ebi-PL179-GCST90277317	Inflammatory bowel disease	Inverse variance weighted	19	-0.0712361	0.0611561	0.24409	-0.191102	0.0486298	0.931242	0.826048	1.04983
Phosphatidylcholine (18:2_20:4) levels || id:ebi-PL179-GCST90277317	Inflammatory bowel disease	Simple mode	19	-0.0993556	0.0904354	0.286405	-0.276609	0.0778977	0.905421	0.758351	1.08101
Phosphatidylcholine (18:2_20:4) levels || id:ebi-PL179-GCST90277317	Inflammatory bowel disease	Weighted mode	19	-0.120644	0.0787956	0.143129	-0.275083	0.0337951	0.886349	0.759509	1.03437
Phosphatidylcholine (O-16:0_16:0) levels || id:ebi-PL179-GCST90277318	Inflammatory bowel disease	MR Egger	4	-0.197958	0.28754	0.5623	-0.761537	0.365621	0.820404	0.466948	1.44141
Phosphatidylcholine (O-16:0_16:0) levels || id:ebi-PL179-GCST90277318	Inflammatory bowel disease	Weighted median	4	-0.07002	0.111915	0.531542	-0.289373	0.149333	0.932375	0.748733	1.16106
Phosphatidylcholine (O-16:0_16:0) levels || id:ebi-PL179-GCST90277318	Inflammatory bowel disease	Inverse variance weighted	4	-0.0923884	0.102413	0.366995	-0.293118	0.108341	0.911751	0.745934	1.11443
Phosphatidylcholine (O-16:0_16:0) levels || id:ebi-PL179-GCST90277318	Inflammatory bowel disease	Simple mode	4	-0.243747	0.191258	0.292264	-0.618612	0.131118	0.783686	0.538692	1.1401
Phosphatidylcholine (O-16:0_16:0) levels || id:ebi-PL179-GCST90277318	Inflammatory bowel disease	Weighted mode	4	0.0561869	0.161978	0.751588	-0.261289	0.373663	1.0578	0.770058	1.45305
Phosphatidylcholine (O-16:0_16:1) levels || id:ebi-PL179-GCST90277319	Inflammatory bowel disease	MR Egger	11	0.130526	0.113759	0.280803	-0.0924408	0.353494	1.13943	0.911703	1.42403
Phosphatidylcholine (O-16:0_16:1) levels || id:ebi-PL179-GCST90277319	Inflammatory bowel disease	Weighted median	11	-0.0398485	0.0518688	0.442336	-0.141511	0.0618144	0.960935	0.868045	1.06376
Phosphatidylcholine (O-16:0_16:1) levels || id:ebi-PL179-GCST90277319	Inflammatory bowel disease	Inverse variance weighted	11	-0.0230368	0.0384134	0.548702	-0.0983271	0.0522536	0.977227	0.906352	1.05364
Phosphatidylcholine (O-16:0_16:1) levels || id:ebi-PL179-GCST90277319	Inflammatory bowel disease	Simple mode	11	-0.05079	0.0839458	0.558636	-0.215324	0.113744	0.950478	0.80628	1.12047
Phosphatidylcholine (O-16:0_16:1) levels || id:ebi-PL179-GCST90277319	Inflammatory bowel disease	Weighted mode	11	-0.038667	0.0759702	0.62181	-0.187569	0.110235	0.962071	0.828972	1.11654
Phosphatidylcholine (O-16:0_18:1) levels || id:ebi-PL179-GCST90277320	Inflammatory bowel disease	MR Egger	12	0.050585	0.165334	0.765913	-0.27347	0.37464	1.05189	0.760735	1.45447
Phosphatidylcholine (O-16:0_18:1) levels || id:ebi-PL179-GCST90277320	Inflammatory bowel disease	Weighted median	12	-0.0726982	0.0523499	0.164925	-0.175304	0.0299077	0.929881	0.839202	1.03036
Phosphatidylcholine (O-16:0_18:1) levels || id:ebi-PL179-GCST90277320	Inflammatory bowel disease	Inverse variance weighted	12	-0.010632	0.0505653	0.833463	-0.10974	0.088476	0.989424	0.896067	1.09251
Phosphatidylcholine (O-16:0_18:1) levels || id:ebi-PL179-GCST90277320	Inflammatory bowel disease	Simple mode	12	-0.0570832	0.0867135	0.523886	-0.227042	0.112875	0.944515	0.796888	1.11949
Phosphatidylcholine (O-16:0_18:1) levels || id:ebi-PL179-GCST90277320	Inflammatory bowel disease	Weighted mode	12	-0.0691028	0.0710907	0.351922	-0.208441	0.070235	0.933231	0.811849	1.07276
Phosphatidylcholine (O-16:0_18:2) levels || id:ebi-PL179-GCST90277321	Inflammatory bowel disease	MR Egger	8	0.410643	0.174199	0.0564906	0.0692127	0.752074	1.50779	1.07166	2.12139
Phosphatidylcholine (O-16:0_18:2) levels || id:ebi-PL179-GCST90277321	Inflammatory bowel disease	Weighted median	8	0.208555	0.069267	0.00260488	0.0727916	0.344318	1.2319	1.07551	1.41103
Phosphatidylcholine (O-16:0_18:2) levels || id:ebi-PL179-GCST90277321	Inflammatory bowel disease	Inverse variance weighted	8	0.114568	0.0671267	0.087869	-0.017	0.246137	1.12139	0.983144	1.27907
Phosphatidylcholine (O-16:0_18:2) levels || id:ebi-PL179-GCST90277321	Inflammatory bowel disease	Simple mode	8	0.204433	0.15265	0.222347	-0.094761	0.503626	1.22683	0.90959	1.65471
Phosphatidylcholine (O-16:0_18:2) levels || id:ebi-PL179-GCST90277321	Inflammatory bowel disease	Weighted mode	8	0.23923	0.0793771	0.0195557	0.0836509	0.394809	1.27027	1.08725	1.4841
Phosphatidylcholine (O-16:0_20:3) levels || id:ebi-PL179-GCST90277322	Inflammatory bowel disease	MR Egger	7	0.045189	0.122652	0.727635	-0.195209	0.285587	1.04623	0.822663	1.33054
Phosphatidylcholine (O-16:0_20:3) levels || id:ebi-PL179-GCST90277322	Inflammatory bowel disease	Weighted median	7	-0.0405707	0.0553709	0.463737	-0.149098	0.0679563	0.960241	0.861485	1.07032
Phosphatidylcholine (O-16:0_20:3) levels || id:ebi-PL179-GCST90277322	Inflammatory bowel disease	Inverse variance weighted	7	-0.0890289	0.0645666	0.167935	-0.215579	0.0375216	0.914819	0.806074	1.03823
Phosphatidylcholine (O-16:0_20:3) levels || id:ebi-PL179-GCST90277322	Inflammatory bowel disease	Simple mode	7	-0.0955414	0.113666	0.432816	-0.318327	0.127244	0.908881	0.727365	1.13569
Phosphatidylcholine (O-16:0_20:3) levels || id:ebi-PL179-GCST90277322	Inflammatory bowel disease	Weighted mode	7	0.0228923	0.055519	0.694424	-0.085925	0.13171	1.02316	0.917663	1.14078
Phosphatidylcholine (O-16:0_20:4) levels || id:ebi-PL179-GCST90277323	Inflammatory bowel disease	MR Egger	17	-0.13128	0.0536584	0.027223	-0.236451	-0.0261097	0.876972	0.789425	0.974228
Phosphatidylcholine (O-16:0_20:4) levels || id:ebi-PL179-GCST90277323	Inflammatory bowel disease	Weighted median	17	-0.129677	0.0324079	6.2965e-05	-0.193197	-0.066158	0.878379	0.82432	0.935983
Phosphatidylcholine (O-16:0_20:4) levels || id:ebi-PL179-GCST90277323	Inflammatory bowel disease	Inverse variance weighted	17	-0.116035	0.0311698	0.000197139	-0.177127	-0.0549417	0.890444	0.837673	0.94654
Phosphatidylcholine (O-16:0_20:4) levels || id:ebi-PL179-GCST90277323	Inflammatory bowel disease	Simple mode	17	-0.147697	0.0666058	0.0414163	-0.278245	-0.0171499	0.862692	0.757112	0.982996
Phosphatidylcholine (O-16:0_20:4) levels || id:ebi-PL179-GCST90277323	Inflammatory bowel disease	Weighted mode	17	-0.13183	0.0323963	0.000892257	-0.195326	-0.0683327	0.87649	0.822566	0.93395
Phosphatidylcholine (O-16:0_22:5) levels || id:ebi-PL179-GCST90277324	Inflammatory bowel disease	MR Egger	5	0.056948	0.0864028	0.556907	-0.112401	0.226297	1.0586	0.893685	1.25395
Phosphatidylcholine (O-16:0_22:5) levels || id:ebi-PL179-GCST90277324	Inflammatory bowel disease	Weighted median	5	-0.0294606	0.0710979	0.678605	-0.168812	0.109891	0.970969	0.844667	1.11616
Phosphatidylcholine (O-16:0_22:5) levels || id:ebi-PL179-GCST90277324	Inflammatory bowel disease	Inverse variance weighted	5	0.000956787	0.0562806	0.986436	-0.109353	0.111267	1.00096	0.896414	1.11769
Phosphatidylcholine (O-16:0_22:5) levels || id:ebi-PL179-GCST90277324	Inflammatory bowel disease	Simple mode	5	-0.0242086	0.0995648	0.819854	-0.219356	0.170938	0.976082	0.803036	1.18642
Phosphatidylcholine (O-16:0_22:5) levels || id:ebi-PL179-GCST90277324	Inflammatory bowel disease	Weighted mode	5	-0.0265779	0.0939805	0.791359	-0.21078	0.157624	0.973772	0.809952	1.17073
Phosphatidylcholine (O-16:1_16:0) levels || id:ebi-PL179-GCST90277325	Inflammatory bowel disease	MR Egger	7	0.0860242	0.105069	0.450181	-0.119911	0.29196	1.08983	0.886999	1.33905
Phosphatidylcholine (O-16:1_16:0) levels || id:ebi-PL179-GCST90277325	Inflammatory bowel disease	Weighted median	7	0.0416313	0.0587041	0.478218	-0.0734288	0.156691	1.04251	0.929202	1.16963
Phosphatidylcholine (O-16:1_16:0) levels || id:ebi-PL179-GCST90277325	Inflammatory bowel disease	Inverse variance weighted	7	0.0687569	0.0466874	0.14083	-0.0227505	0.160264	1.07118	0.977506	1.17382
Phosphatidylcholine (O-16:1_16:0) levels || id:ebi-PL179-GCST90277325	Inflammatory bowel disease	Simple mode	7	-0.0470735	0.0942771	0.635338	-0.231857	0.13771	0.954017	0.79306	1.14764
Phosphatidylcholine (O-16:1_16:0) levels || id:ebi-PL179-GCST90277325	Inflammatory bowel disease	Weighted mode	7	0.00759907	0.086469	0.93283	-0.16188	0.177078	1.00763	0.850543	1.19372
Phosphatidylcholine (O-16:1_18:0) levels || id:ebi-PL179-GCST90277326	Inflammatory bowel disease	MR Egger	7	-0.117512	0.134028	0.420734	-0.380208	0.145184	0.88913	0.683719	1.15625
Phosphatidylcholine (O-16:1_18:0) levels || id:ebi-PL179-GCST90277326	Inflammatory bowel disease	Weighted median	7	-0.0207843	0.0703144	0.767543	-0.1586	0.117032	0.97943	0.853337	1.12416
Phosphatidylcholine (O-16:1_18:0) levels || id:ebi-PL179-GCST90277326	Inflammatory bowel disease	Inverse variance weighted	7	-0.029405	0.0590596	0.618564	-0.145162	0.0863519	0.971023	0.864882	1.09019
Phosphatidylcholine (O-16:1_18:0) levels || id:ebi-PL179-GCST90277326	Inflammatory bowel disease	Simple mode	7	-0.0188585	0.104958	0.863321	-0.224577	0.18686	0.981318	0.798854	1.20546
Phosphatidylcholine (O-16:1_18:0) levels || id:ebi-PL179-GCST90277326	Inflammatory bowel disease	Weighted mode	7	-0.0482914	0.0872378	0.599885	-0.219278	0.122695	0.952856	0.803099	1.13054
Phosphatidylcholine (O-16:1_18:1) levels || id:ebi-PL179-GCST90277327	Inflammatory bowel disease	MR Egger	12	0.123389	0.0858375	0.181128	-0.0448521	0.291631	1.13132	0.956139	1.33861
Phosphatidylcholine (O-16:1_18:1) levels || id:ebi-PL179-GCST90277327	Inflammatory bowel disease	Weighted median	12	0.052559	0.0609163	0.388244	-0.066837	0.171955	1.05396	0.935348	1.18762
Phosphatidylcholine (O-16:1_18:1) levels || id:ebi-PL179-GCST90277327	Inflammatory bowel disease	Inverse variance weighted	12	-0.0427089	0.0471371	0.364906	-0.135098	0.0496798	0.95819	0.873631	1.05093
Phosphatidylcholine (O-16:1_18:1) levels || id:ebi-PL179-GCST90277327	Inflammatory bowel disease	Simple mode	12	0.0537748	0.115987	0.651954	-0.17356	0.281109	1.05525	0.840667	1.3246
Phosphatidylcholine (O-16:1_18:1) levels || id:ebi-PL179-GCST90277327	Inflammatory bowel disease	Weighted mode	12	0.0644613	0.0814246	0.44529	-0.0951309	0.224053	1.06658	0.909254	1.25114
Phosphatidylcholine (O-16:1_18:2) levels || id:ebi-PL179-GCST90277328	Inflammatory bowel disease	MR Egger	17	0.0551671	0.0748265	0.472336	-0.0914929	0.201827	1.05672	0.912568	1.22364
Phosphatidylcholine (O-16:1_18:2) levels || id:ebi-PL179-GCST90277328	Inflammatory bowel disease	Weighted median	17	-0.019518	0.0489126	0.689865	-0.115387	0.0763508	0.980671	0.891021	1.07934
Phosphatidylcholine (O-16:1_18:2) levels || id:ebi-PL179-GCST90277328	Inflammatory bowel disease	Inverse variance weighted	17	-0.00573221	0.0386402	0.882068	-0.0814671	0.0700026	0.994284	0.921763	1.07251
Phosphatidylcholine (O-16:1_18:2) levels || id:ebi-PL179-GCST90277328	Inflammatory bowel disease	Simple mode	17	-0.0374783	0.0873179	0.673489	-0.208621	0.133665	0.963215	0.811703	1.14301
Phosphatidylcholine (O-16:1_18:2) levels || id:ebi-PL179-GCST90277328	Inflammatory bowel disease	Weighted mode	17	-0.0225541	0.0827185	0.788601	-0.184682	0.139574	0.977698	0.831368	1.14978
Phosphatidylcholine (O-16:1_20:3) levels || id:ebi-PL179-GCST90277329	Inflammatory bowel disease	MR Egger	15	0.144064	0.154812	0.369032	-0.159367	0.447496	1.15496	0.852683	1.56439
Phosphatidylcholine (O-16:1_20:3) levels || id:ebi-PL179-GCST90277329	Inflammatory bowel disease	Weighted median	15	0.0787215	0.0505728	0.119566	-0.0204013	0.177844	1.0819	0.979805	1.19464
Phosphatidylcholine (O-16:1_20:3) levels || id:ebi-PL179-GCST90277329	Inflammatory bowel disease	Inverse variance weighted	15	0.0318368	0.0560379	0.569947	-0.0779976	0.141671	1.03235	0.924967	1.1522
Phosphatidylcholine (O-16:1_20:3) levels || id:ebi-PL179-GCST90277329	Inflammatory bowel disease	Simple mode	15	0.0697999	0.0774308	0.382596	-0.0819644	0.221564	1.07229	0.921305	1.24803
Phosphatidylcholine (O-16:1_20:3) levels || id:ebi-PL179-GCST90277329	Inflammatory bowel disease	Weighted mode	15	0.0759612	0.0633716	0.250556	-0.0482471	0.20017	1.07892	0.952898	1.22161
Phosphatidylcholine (O-16:1_20:4) levels || id:ebi-PL179-GCST90277330	Inflammatory bowel disease	MR Egger	10	-0.135854	0.0950624	0.190835	-0.322177	0.050468	0.87297	0.72457	1.05176
Phosphatidylcholine (O-16:1_20:4) levels || id:ebi-PL179-GCST90277330	Inflammatory bowel disease	Weighted median	10	-0.116573	0.0324767	0.000331393	-0.180228	-0.0529188	0.889965	0.83508	0.948457
Phosphatidylcholine (O-16:1_20:4) levels || id:ebi-PL179-GCST90277330	Inflammatory bowel disease	Inverse variance weighted	10	-0.0666303	0.0488594	0.172657	-0.162395	0.0291342	0.935541	0.850105	1.02956
Phosphatidylcholine (O-16:1_20:4) levels || id:ebi-PL179-GCST90277330	Inflammatory bowel disease	Simple mode	10	-0.126899	0.0854966	0.171895	-0.294473	0.0406741	0.880822	0.744924	1.04151
Phosphatidylcholine (O-16:1_20:4) levels || id:ebi-PL179-GCST90277330	Inflammatory bowel disease	Weighted mode	10	-0.123972	0.0338545	0.00522005	-0.190327	-0.0576171	0.883405	0.826689	0.944011
Phosphatidylcholine (O-16:2_18:0) levels || id:ebi-PL179-GCST90277331	Inflammatory bowel disease	MR Egger	7	0.095262	0.0896614	0.336624	-0.0804743	0.270998	1.09995	0.922679	1.31127
Phosphatidylcholine (O-16:2_18:0) levels || id:ebi-PL179-GCST90277331	Inflammatory bowel disease	Weighted median	7	-0.0492142	0.0557048	0.376976	-0.158396	0.0599673	0.951977	0.853512	1.0618
Phosphatidylcholine (O-16:2_18:0) levels || id:ebi-PL179-GCST90277331	Inflammatory bowel disease	Inverse variance weighted	7	-0.0334143	0.0391208	0.393033	-0.110091	0.0432626	0.967138	0.895753	1.04421
Phosphatidylcholine (O-16:2_18:0) levels || id:ebi-PL179-GCST90277331	Inflammatory bowel disease	Simple mode	7	-0.045053	0.0893269	0.63199	-0.220134	0.130028	0.955947	0.802411	1.13886
Phosphatidylcholine (O-16:2_18:0) levels || id:ebi-PL179-GCST90277331	Inflammatory bowel disease	Weighted mode	7	-0.062912	0.0728545	0.42102	-0.205707	0.0798829	0.939026	0.814072	1.08316
Phosphatidylcholine (O-17:0_15:0) levels || id:ebi-PL179-GCST90277332	Inflammatory bowel disease	MR Egger	8	0.0424214	0.0618678	0.518517	-0.0788395	0.163682	1.04333	0.924188	1.17784
Phosphatidylcholine (O-17:0_15:0) levels || id:ebi-PL179-GCST90277332	Inflammatory bowel disease	Weighted median	8	-0.00498365	0.0576202	0.931076	-0.117919	0.107952	0.995029	0.888768	1.11399
Phosphatidylcholine (O-17:0_15:0) levels || id:ebi-PL179-GCST90277332	Inflammatory bowel disease	Inverse variance weighted	8	0.04807	0.0422708	0.255459	-0.0347808	0.130921	1.04924	0.965817	1.13988
Phosphatidylcholine (O-17:0_15:0) levels || id:ebi-PL179-GCST90277332	Inflammatory bowel disease	Simple mode	8	-0.0209885	0.0842124	0.810336	-0.186045	0.144068	0.97923	0.830236	1.15496
Phosphatidylcholine (O-17:0_15:0) levels || id:ebi-PL179-GCST90277332	Inflammatory bowel disease	Weighted mode	8	-0.0158527	0.0778883	0.84451	-0.168514	0.136808	0.984272	0.84492	1.14661
Phosphatidylcholine (O-17:0_17:1) levels || id:ebi-PL179-GCST90277333	Inflammatory bowel disease	MR Egger	14	-0.0239239	0.166561	0.888173	-0.350384	0.302537	0.97636	0.704417	1.35329
Phosphatidylcholine (O-17:0_17:1) levels || id:ebi-PL179-GCST90277333	Inflammatory bowel disease	Weighted median	14	-0.0176801	0.0533848	0.740506	-0.122314	0.0869541	0.982475	0.88487	1.09085
Phosphatidylcholine (O-17:0_17:1) levels || id:ebi-PL179-GCST90277333	Inflammatory bowel disease	Inverse variance weighted	14	-0.00428318	0.0517532	0.934041	-0.105719	0.0971531	0.995726	0.899677	1.10203
Phosphatidylcholine (O-17:0_17:1) levels || id:ebi-PL179-GCST90277333	Inflammatory bowel disease	Simple mode	14	-0.00901244	0.0775336	0.909239	-0.160978	0.142953	0.991028	0.851311	1.15368
Phosphatidylcholine (O-17:0_17:1) levels || id:ebi-PL179-GCST90277333	Inflammatory bowel disease	Weighted mode	14	-0.0112412	0.075183	0.88344	-0.1586	0.136118	0.988822	0.853338	1.14582
Phosphatidylcholine (O-18:0_14:0) levels || id:ebi-PL179-GCST90277334	Inflammatory bowel disease	MR Egger	8	0.0920924	0.0689336	0.230001	-0.0430175	0.227202	1.09647	0.957895	1.25508
Phosphatidylcholine (O-18:0_14:0) levels || id:ebi-PL179-GCST90277334	Inflammatory bowel disease	Weighted median	8	0.0277423	0.055972	0.620144	-0.0819628	0.137447	1.02813	0.921306	1.14734
Phosphatidylcholine (O-18:0_14:0) levels || id:ebi-PL179-GCST90277334	Inflammatory bowel disease	Inverse variance weighted	8	0.056456	0.0428884	0.188058	-0.0276053	0.140517	1.05808	0.972772	1.15087
Phosphatidylcholine (O-18:0_14:0) levels || id:ebi-PL179-GCST90277334	Inflammatory bowel disease	Simple mode	8	0.0143542	0.0756986	0.854985	-0.134015	0.162723	1.01446	0.874577	1.17671
Phosphatidylcholine (O-18:0_14:0) levels || id:ebi-PL179-GCST90277334	Inflammatory bowel disease	Weighted mode	8	0.0265843	0.0599011	0.670579	-0.0908218	0.14399	1.02694	0.91318	1.15487
Phosphatidylcholine (O-18:0_16:1) levels || id:ebi-PL179-GCST90277335	Inflammatory bowel disease	MR Egger	9	0.175655	0.116883	0.176585	-0.0534353	0.404745	1.19203	0.947967	1.49892
Phosphatidylcholine (O-18:0_16:1) levels || id:ebi-PL179-GCST90277335	Inflammatory bowel disease	Weighted median	9	-0.0233297	0.0594561	0.694774	-0.139864	0.0932042	0.97694	0.869477	1.09769
Phosphatidylcholine (O-18:0_16:1) levels || id:ebi-PL179-GCST90277335	Inflammatory bowel disease	Inverse variance weighted	9	0.0228908	0.0467816	0.624621	-0.0688011	0.114583	1.02315	0.933512	1.12141
Phosphatidylcholine (O-18:0_16:1) levels || id:ebi-PL179-GCST90277335	Inflammatory bowel disease	Simple mode	9	0.0124152	0.0923832	0.896415	-0.168656	0.193486	1.01249	0.8448	1.21347
Phosphatidylcholine (O-18:0_16:1) levels || id:ebi-PL179-GCST90277335	Inflammatory bowel disease	Weighted mode	9	-0.0178015	0.0758767	0.820404	-0.16652	0.130917	0.982356	0.846606	1.13987
Phosphatidylcholine (O-18:0_20:4) levels || id:ebi-PL179-GCST90277336	Inflammatory bowel disease	MR Egger	11	-0.216699	0.0955636	0.0495583	-0.404003	-0.029394	0.805173	0.667642	0.971034
Phosphatidylcholine (O-18:0_20:4) levels || id:ebi-PL179-GCST90277336	Inflammatory bowel disease	Weighted median	11	-0.124199	0.0421587	0.0032192	-0.20683	-0.0415682	0.883204	0.813158	0.959284
Phosphatidylcholine (O-18:0_20:4) levels || id:ebi-PL179-GCST90277336	Inflammatory bowel disease	Inverse variance weighted	11	-0.0785655	0.0545274	0.149629	-0.185439	0.0283083	0.924441	0.830739	1.02871
Phosphatidylcholine (O-18:0_20:4) levels || id:ebi-PL179-GCST90277336	Inflammatory bowel disease	Simple mode	11	0.0380012	0.106992	0.729834	-0.171704	0.247706	1.03873	0.842229	1.28108
Phosphatidylcholine (O-18:0_20:4) levels || id:ebi-PL179-GCST90277336	Inflammatory bowel disease	Weighted mode	11	-0.142024	0.0394083	0.0048165	-0.219264	-0.0647839	0.8676	0.803109	0.93727
Phosphatidylcholine (O-18:1_16:0) levels || id:ebi-PL179-GCST90277337	Inflammatory bowel disease	MR Egger	20	0.0342461	0.164285	0.837214	-0.287753	0.356245	1.03484	0.749947	1.42796
Phosphatidylcholine (O-18:1_16:0) levels || id:ebi-PL179-GCST90277337	Inflammatory bowel disease	Weighted median	20	-0.0744661	0.0460448	0.105824	-0.164714	0.0157817	0.928239	0.848136	1.01591
Phosphatidylcholine (O-18:1_16:0) levels || id:ebi-PL179-GCST90277337	Inflammatory bowel disease	Inverse variance weighted	20	-0.093878	0.0456251	0.0396288	-0.183303	-0.00445287	0.910394	0.832516	0.995557
Phosphatidylcholine (O-18:1_16:0) levels || id:ebi-PL179-GCST90277337	Inflammatory bowel disease	Simple mode	20	-0.0277555	0.0673094	0.684693	-0.159682	0.104171	0.972626	0.852415	1.10979
Phosphatidylcholine (O-18:1_16:0) levels || id:ebi-PL179-GCST90277337	Inflammatory bowel disease	Weighted mode	20	-0.0383613	0.0687764	0.583516	-0.173163	0.0964405	0.962365	0.841	1.10124
Phosphatidylcholine (O-18:1_18:2) levels || id:ebi-PL179-GCST90277338	Inflammatory bowel disease	MR Egger	10	0.261421	0.106115	0.039101	0.0534354	0.469406	1.29877	1.05489	1.59904
Phosphatidylcholine (O-18:1_18:2) levels || id:ebi-PL179-GCST90277338	Inflammatory bowel disease	Weighted median	10	0.19541	0.0539938	0.000295616	0.0895818	0.301238	1.21581	1.09372	1.35153
Phosphatidylcholine (O-18:1_18:2) levels || id:ebi-PL179-GCST90277338	Inflammatory bowel disease	Inverse variance weighted	10	0.0951557	0.0539074	0.0775351	-0.0105028	0.200814	1.09983	0.989552	1.2224
Phosphatidylcholine (O-18:1_18:2) levels || id:ebi-PL179-GCST90277338	Inflammatory bowel disease	Simple mode	10	0.165411	0.125978	0.221667	-0.0815056	0.412328	1.17988	0.921728	1.51033
Phosphatidylcholine (O-18:1_18:2) levels || id:ebi-PL179-GCST90277338	Inflammatory bowel disease	Weighted mode	10	0.199683	0.0567528	0.00653103	0.088448	0.310919	1.22102	1.09248	1.36468
Phosphatidylcholine (O-18:1_20:3) levels || id:ebi-PL179-GCST90277339	Inflammatory bowel disease	MR Egger	8	-0.0708535	0.169513	0.690506	-0.403099	0.261392	0.931598	0.668246	1.29874
Phosphatidylcholine (O-18:1_20:3) levels || id:ebi-PL179-GCST90277339	Inflammatory bowel disease	Weighted median	8	-0.137201	0.0683051	0.0445737	-0.271079	-0.0033234	0.871795	0.762556	0.996682
Phosphatidylcholine (O-18:1_20:3) levels || id:ebi-PL179-GCST90277339	Inflammatory bowel disease	Inverse variance weighted	8	-0.187415	0.0678495	0.00574109	-0.3204	-0.0544298	0.8291	0.725859	0.947025
Phosphatidylcholine (O-18:1_20:3) levels || id:ebi-PL179-GCST90277339	Inflammatory bowel disease	Simple mode	8	-0.0853981	0.101151	0.426432	-0.283655	0.112858	0.918147	0.753027	1.11947
Phosphatidylcholine (O-18:1_20:3) levels || id:ebi-PL179-GCST90277339	Inflammatory bowel disease	Weighted mode	8	-0.11489	0.10471	0.308849	-0.32012	0.0903412	0.891465	0.726062	1.09455
Phosphatidylcholine (O-18:1_20:4) levels || id:ebi-PL179-GCST90277340	Inflammatory bowel disease	MR Egger	9	-0.22038	0.0819911	0.0311824	-0.381083	-0.0596776	0.802214	0.683121	0.942068
Phosphatidylcholine (O-18:1_20:4) levels || id:ebi-PL179-GCST90277340	Inflammatory bowel disease	Weighted median	9	-0.169576	0.0434864	9.63826e-05	-0.25481	-0.0843429	0.844022	0.775064	0.919116
Phosphatidylcholine (O-18:1_20:4) levels || id:ebi-PL179-GCST90277340	Inflammatory bowel disease	Inverse variance weighted	9	-0.145771	0.0395106	0.000224768	-0.223212	-0.0683303	0.864356	0.799945	0.933952
Phosphatidylcholine (O-18:1_20:4) levels || id:ebi-PL179-GCST90277340	Inflammatory bowel disease	Simple mode	9	-0.13696	0.0731439	0.0980344	-0.280322	0.00640244	0.872005	0.755541	1.00642
Phosphatidylcholine (O-18:1_20:4) levels || id:ebi-PL179-GCST90277340	Inflammatory bowel disease	Weighted mode	9	-0.174346	0.0455208	0.00501775	-0.263566	-0.0851249	0.840006	0.768307	0.918398
Phosphatidylcholine (O-18:2_16:0) levels || id:ebi-PL179-GCST90277341	Inflammatory bowel disease	MR Egger	12	0.0826782	0.0928719	0.394251	-0.0993507	0.264707	1.08619	0.905425	1.30305
Phosphatidylcholine (O-18:2_16:0) levels || id:ebi-PL179-GCST90277341	Inflammatory bowel disease	Weighted median	12	0.0627986	0.0583456	0.281783	-0.0515587	0.177156	1.06481	0.949748	1.19382
Phosphatidylcholine (O-18:2_16:0) levels || id:ebi-PL179-GCST90277341	Inflammatory bowel disease	Inverse variance weighted	12	0.0963253	0.0508728	0.0582976	-0.00338543	0.196036	1.10112	0.99662	1.21657
Phosphatidylcholine (O-18:2_16:0) levels || id:ebi-PL179-GCST90277341	Inflammatory bowel disease	Simple mode	12	0.129082	0.105357	0.246091	-0.0774178	0.335583	1.13778	0.925503	1.39876
Phosphatidylcholine (O-18:2_16:0) levels || id:ebi-PL179-GCST90277341	Inflammatory bowel disease	Weighted mode	12	0.0432063	0.0713656	0.557183	-0.0966702	0.183083	1.04415	0.907855	1.20091
Phosphatidylcholine (O-18:2_18:1) levels || id:ebi-PL179-GCST90277342	Inflammatory bowel disease	MR Egger	7	0.0868404	0.18727	0.662337	-0.280208	0.453889	1.09072	0.755626	1.57442
Phosphatidylcholine (O-18:2_18:1) levels || id:ebi-PL179-GCST90277342	Inflammatory bowel disease	Weighted median	7	0.211694	0.0678346	0.00180399	0.0787382	0.34465	1.23577	1.08192	1.4115
Phosphatidylcholine (O-18:2_18:1) levels || id:ebi-PL179-GCST90277342	Inflammatory bowel disease	Inverse variance weighted	7	0.191247	0.067563	0.00464546	0.0588232	0.32367	1.21076	1.06059	1.38219
Phosphatidylcholine (O-18:2_18:1) levels || id:ebi-PL179-GCST90277342	Inflammatory bowel disease	Simple mode	7	0.212766	0.103377	0.085273	0.0101478	0.415385	1.2371	1.0102	1.51495
Phosphatidylcholine (O-18:2_18:1) levels || id:ebi-PL179-GCST90277342	Inflammatory bowel disease	Weighted mode	7	0.218963	0.0931507	0.0570089	0.036388	0.401539	1.24479	1.03706	1.49412
Phosphatidylcholine (O-18:2_18:2) levels || id:ebi-PL179-GCST90277343	Inflammatory bowel disease	MR Egger	9	0.343246	0.18625	0.10788	-0.0218034	0.708295	1.40952	0.978433	2.03053
Phosphatidylcholine (O-18:2_18:2) levels || id:ebi-PL179-GCST90277343	Inflammatory bowel disease	Weighted median	9	-0.0171952	0.0713939	0.809672	-0.157127	0.122737	0.982952	0.854595	1.13059
Phosphatidylcholine (O-18:2_18:2) levels || id:ebi-PL179-GCST90277343	Inflammatory bowel disease	Inverse variance weighted	9	0.0411794	0.0713176	0.563664	-0.0986031	0.180962	1.04204	0.906102	1.19837
Phosphatidylcholine (O-18:2_18:2) levels || id:ebi-PL179-GCST90277343	Inflammatory bowel disease	Simple mode	9	-0.102231	0.112638	0.390606	-0.323001	0.118539	0.902821	0.723973	1.12585
Phosphatidylcholine (O-18:2_18:2) levels || id:ebi-PL179-GCST90277343	Inflammatory bowel disease	Weighted mode	9	-0.0959488	0.164317	0.57536	-0.418009	0.226112	0.908511	0.658356	1.25372
Phosphatidylcholine (O-18:2_20:4) levels || id:ebi-PL179-GCST90277344	Inflammatory bowel disease	MR Egger	14	-0.0171089	0.12974	0.897272	-0.271399	0.237182	0.983037	0.762312	1.26767
Phosphatidylcholine (O-18:2_20:4) levels || id:ebi-PL179-GCST90277344	Inflammatory bowel disease	Weighted median	14	-0.00680776	0.0584725	0.907314	-0.121414	0.107798	0.993215	0.885667	1.11382
Phosphatidylcholine (O-18:2_20:4) levels || id:ebi-PL179-GCST90277344	Inflammatory bowel disease	Inverse variance weighted	14	-0.0346213	0.0578558	0.549569	-0.148019	0.078776	0.965971	0.862415	1.08196
Phosphatidylcholine (O-18:2_20:4) levels || id:ebi-PL179-GCST90277344	Inflammatory bowel disease	Simple mode	14	0.10876	0.106355	0.325145	-0.0996954	0.317215	1.11489	0.905113	1.3733
Phosphatidylcholine (O-18:2_20:4) levels || id:ebi-PL179-GCST90277344	Inflammatory bowel disease	Weighted mode	14	0.0336889	0.113856	0.771987	-0.189468	0.256846	1.03426	0.827399	1.29285
Phosphatidylethanolamine (16:0_18:2) levels || id:ebi-PL179-GCST90277345	Inflammatory bowel disease	MR Egger	13	-0.0496179	0.0956143	0.614084	-0.237022	0.137786	0.951593	0.788974	1.14773
Phosphatidylethanolamine (16:0_18:2) levels || id:ebi-PL179-GCST90277345	Inflammatory bowel disease	Weighted median	13	0.0357455	0.0377625	0.343849	-0.038269	0.10976	1.03639	0.962454	1.11601
Phosphatidylethanolamine (16:0_18:2) levels || id:ebi-PL179-GCST90277345	Inflammatory bowel disease	Inverse variance weighted	13	0.0654398	0.0434638	0.132166	-0.0197493	0.150629	1.06763	0.980444	1.16257
Phosphatidylethanolamine (16:0_18:2) levels || id:ebi-PL179-GCST90277345	Inflammatory bowel disease	Simple mode	13	0.124859	0.0783443	0.136983	-0.028696	0.278414	1.13299	0.971712	1.32103
Phosphatidylethanolamine (16:0_18:2) levels || id:ebi-PL179-GCST90277345	Inflammatory bowel disease	Weighted mode	13	-0.0397013	0.0557909	0.49031	-0.149051	0.0696489	0.961076	0.861525	1.07213
Phosphatidylethanolamine (16:0_20:4) levels || id:ebi-PL179-GCST90277346	Inflammatory bowel disease	MR Egger	17	-0.0860461	0.0611172	0.179551	-0.205836	0.0337435	0.917552	0.813967	1.03432
Phosphatidylethanolamine (16:0_20:4) levels || id:ebi-PL179-GCST90277346	Inflammatory bowel disease	Weighted median	17	-0.030778	0.0289552	0.287805	-0.0875302	0.0259743	0.969691	0.916191	1.02631
Phosphatidylethanolamine (16:0_20:4) levels || id:ebi-PL179-GCST90277346	Inflammatory bowel disease	Inverse variance weighted	17	-0.0129928	0.0360572	0.718594	-0.0836649	0.0576793	0.987091	0.919739	1.05938
Phosphatidylethanolamine (16:0_20:4) levels || id:ebi-PL179-GCST90277346	Inflammatory bowel disease	Simple mode	17	-0.0391851	0.0512218	0.455403	-0.13958	0.0612096	0.961573	0.869724	1.06312
Phosphatidylethanolamine (16:0_20:4) levels || id:ebi-PL179-GCST90277346	Inflammatory bowel disease	Weighted mode	17	-0.0362879	0.0258037	0.178757	-0.0868632	0.0142873	0.964363	0.916802	1.01439
Phosphatidylethanolamine (18:0_18:2) levels || id:ebi-PL179-GCST90277347	Inflammatory bowel disease	MR Egger	19	-0.0306263	0.0903719	0.738841	-0.207755	0.146503	0.969838	0.812406	1.15778
Phosphatidylethanolamine (18:0_18:2) levels || id:ebi-PL179-GCST90277347	Inflammatory bowel disease	Weighted median	19	0.018859	0.0463044	0.6838	-0.0718977	0.109616	1.01904	0.930626	1.11585
Phosphatidylethanolamine (18:0_18:2) levels || id:ebi-PL179-GCST90277347	Inflammatory bowel disease	Inverse variance weighted	19	0.0704231	0.044764	0.11567	-0.0173142	0.15816	1.07296	0.982835	1.17135
Phosphatidylethanolamine (18:0_18:2) levels || id:ebi-PL179-GCST90277347	Inflammatory bowel disease	Simple mode	19	-0.0275801	0.0663434	0.682531	-0.157613	0.102453	0.972797	0.85418	1.10789
Phosphatidylethanolamine (18:0_18:2) levels || id:ebi-PL179-GCST90277347	Inflammatory bowel disease	Weighted mode	19	-0.0030858	0.0507147	0.952152	-0.102487	0.096315	0.996919	0.90259	1.10111
Phosphatidylethanolamine (18:0_20:4) levels || id:ebi-PL179-GCST90277348	Inflammatory bowel disease	MR Egger	13	-0.222817	0.115106	0.0790094	-0.448425	0.00279038	0.800261	0.638633	1.00279
Phosphatidylethanolamine (18:0_20:4) levels || id:ebi-PL179-GCST90277348	Inflammatory bowel disease	Weighted median	13	-0.0487016	0.034665	0.160045	-0.116645	0.0192418	0.952465	0.889901	1.01943
Phosphatidylethanolamine (18:0_20:4) levels || id:ebi-PL179-GCST90277348	Inflammatory bowel disease	Inverse variance weighted	13	-0.0542464	0.0511406	0.288812	-0.154482	0.0459892	0.947199	0.856859	1.04706
Phosphatidylethanolamine (18:0_20:4) levels || id:ebi-PL179-GCST90277348	Inflammatory bowel disease	Simple mode	13	-0.0939991	0.0556463	0.116968	-0.203066	0.0150677	0.910284	0.816225	1.01518
Phosphatidylethanolamine (18:0_20:4) levels || id:ebi-PL179-GCST90277348	Inflammatory bowel disease	Weighted mode	13	-0.0684941	0.031545	0.0506756	-0.130322	-0.00666589	0.933799	0.877813	0.993356
Phosphatidylethanolamine (18:1_18:1) levels || id:ebi-PL179-GCST90277349	Inflammatory bowel disease	MR Egger	12	-0.27877	0.106057	0.0252278	-0.486642	-0.0708975	0.756714	0.614687	0.931557
Phosphatidylethanolamine (18:1_18:1) levels || id:ebi-PL179-GCST90277349	Inflammatory bowel disease	Weighted median	12	-0.0455823	0.0421154	0.279111	-0.128128	0.0369639	0.955441	0.87974	1.03766
Phosphatidylethanolamine (18:1_18:1) levels || id:ebi-PL179-GCST90277349	Inflammatory bowel disease	Inverse variance weighted	12	-0.0148128	0.0553048	0.788823	-0.12321	0.0935847	0.985296	0.884078	1.0981
Phosphatidylethanolamine (18:1_18:1) levels || id:ebi-PL179-GCST90277349	Inflammatory bowel disease	Simple mode	12	-0.0291717	0.0531881	0.59433	-0.13342	0.0750769	0.97125	0.875097	1.07797
Phosphatidylethanolamine (18:1_18:1) levels || id:ebi-PL179-GCST90277349	Inflammatory bowel disease	Weighted mode	12	-0.0550442	0.0439062	0.23595	-0.1411	0.031012	0.946443	0.868402	1.0315
Phosphatidylethanolamine (O-16:1_18:2) levels || id:ebi-PL179-GCST90277350	Inflammatory bowel disease	MR Egger	3	-0.509574	0.244773	0.285081	-0.989329	-0.0298181	0.600752	0.371826	0.970622
Phosphatidylethanolamine (O-16:1_18:2) levels || id:ebi-PL179-GCST90277350	Inflammatory bowel disease	Weighted median	3	0.165959	0.0948199	0.0800742	-0.0198879	0.351806	1.18052	0.980309	1.42163
Phosphatidylethanolamine (O-16:1_18:2) levels || id:ebi-PL179-GCST90277350	Inflammatory bowel disease	Inverse variance weighted	3	0.167063	0.11999	0.163831	-0.0681181	0.402243	1.18183	0.93415	1.49518
Phosphatidylethanolamine (O-16:1_18:2) levels || id:ebi-PL179-GCST90277350	Inflammatory bowel disease	Simple mode	3	0.179275	0.163409	0.38705	-0.141006	0.499556	1.19635	0.868484	1.64799
Phosphatidylethanolamine (O-16:1_18:2) levels || id:ebi-PL179-GCST90277350	Inflammatory bowel disease	Weighted mode	3	0.262473	0.193735	0.308222	-0.117246	0.642193	1.30014	0.889366	1.90064
Phosphatidylethanolamine (O-16:1_20:4) levels || id:ebi-PL179-GCST90277351	Inflammatory bowel disease	MR Egger	15	-0.140205	0.101256	0.189463	-0.338667	0.0582569	0.86918	0.71272	1.05999
Phosphatidylethanolamine (O-16:1_20:4) levels || id:ebi-PL179-GCST90277351	Inflammatory bowel disease	Weighted median	15	-0.0377843	0.0531184	0.476884	-0.141896	0.0663276	0.962921	0.867711	1.06858
Phosphatidylethanolamine (O-16:1_20:4) levels || id:ebi-PL179-GCST90277351	Inflammatory bowel disease	Inverse variance weighted	15	-0.0520447	0.0373335	0.163303	-0.125218	0.0211289	0.949286	0.882304	1.02135
Phosphatidylethanolamine (O-16:1_20:4) levels || id:ebi-PL179-GCST90277351	Inflammatory bowel disease	Simple mode	15	-0.00526148	0.100241	0.958881	-0.201734	0.191211	0.994752	0.817313	1.21071
Phosphatidylethanolamine (O-16:1_20:4) levels || id:ebi-PL179-GCST90277351	Inflammatory bowel disease	Weighted mode	15	-0.0300977	0.0675598	0.662772	-0.162515	0.10232	0.970351	0.850003	1.10774
Phosphatidylethanolamine (O-16:1_22:5) levels || id:ebi-PL179-GCST90277352	Inflammatory bowel disease	MR Egger	3	0.08009	0.107241	0.591632	-0.130103	0.290283	1.08338	0.878005	1.33681
Phosphatidylethanolamine (O-16:1_22:5) levels || id:ebi-PL179-GCST90277352	Inflammatory bowel disease	Weighted median	3	0.0150996	0.0713922	0.832496	-0.124829	0.155028	1.01521	0.882648	1.16769
Phosphatidylethanolamine (O-16:1_22:5) levels || id:ebi-PL179-GCST90277352	Inflammatory bowel disease	Inverse variance weighted	3	-0.000418339	0.0664926	0.99498	-0.130744	0.129907	0.999582	0.877442	1.13872
Phosphatidylethanolamine (O-16:1_22:5) levels || id:ebi-PL179-GCST90277352	Inflammatory bowel disease	Simple mode	3	-0.0187125	0.112906	0.883604	-0.240008	0.202583	0.981461	0.786621	1.22456
Phosphatidylethanolamine (O-16:1_22:5) levels || id:ebi-PL179-GCST90277352	Inflammatory bowel disease	Weighted mode	3	0.0546595	0.0778647	0.555386	-0.0979553	0.207274	1.05618	0.906689	1.23032
Phosphatidylethanolamine (O-18:1_18:2) levels || id:ebi-PL179-GCST90277353	Inflammatory bowel disease	MR Egger	14	0.0367708	0.103801	0.729304	-0.166679	0.240221	1.03746	0.846471	1.27153
Phosphatidylethanolamine (O-18:1_18:2) levels || id:ebi-PL179-GCST90277353	Inflammatory bowel disease	Weighted median	14	0.083605	0.058387	0.15217	-0.0308336	0.198044	1.0872	0.969637	1.21902
Phosphatidylethanolamine (O-18:1_18:2) levels || id:ebi-PL179-GCST90277353	Inflammatory bowel disease	Inverse variance weighted	14	0.078366	0.0478976	0.101815	-0.0155133	0.172245	1.08152	0.984606	1.18797
Phosphatidylethanolamine (O-18:1_18:2) levels || id:ebi-PL179-GCST90277353	Inflammatory bowel disease	Simple mode	14	0.00159582	0.111236	0.988772	-0.216427	0.219619	1.0016	0.805391	1.2456
Phosphatidylethanolamine (O-18:1_18:2) levels || id:ebi-PL179-GCST90277353	Inflammatory bowel disease	Weighted mode	14	-0.0176503	0.133075	0.896514	-0.278477	0.243177	0.982505	0.756935	1.27529
Phosphatidylethanolamine (O-18:1_20:4) levels || id:ebi-PL179-GCST90277354	Inflammatory bowel disease	MR Egger	15	-0.204475	0.0873362	0.0358061	-0.375654	-0.0332956	0.815075	0.68684	0.967253
Phosphatidylethanolamine (O-18:1_20:4) levels || id:ebi-PL179-GCST90277354	Inflammatory bowel disease	Weighted median	15	-0.193526	0.0472292	4.17474e-05	-0.286095	-0.100957	0.824048	0.751191	0.903972
Phosphatidylethanolamine (O-18:1_20:4) levels || id:ebi-PL179-GCST90277354	Inflammatory bowel disease	Inverse variance weighted	15	-0.130703	0.0358905	0.000270835	-0.201048	-0.0603573	0.877479	0.817873	0.941428
Phosphatidylethanolamine (O-18:1_20:4) levels || id:ebi-PL179-GCST90277354	Inflammatory bowel disease	Simple mode	15	-0.182711	0.102165	0.0953686	-0.382955	0.0175333	0.833009	0.681844	1.01769
Phosphatidylethanolamine (O-18:1_20:4) levels || id:ebi-PL179-GCST90277354	Inflammatory bowel disease	Weighted mode	15	-0.199705	0.0499647	0.001324	-0.297636	-0.101775	0.818972	0.742571	0.903233
Phosphatidylethanolamine (O-18:2_18:1) levels || id:ebi-PL179-GCST90277355	Inflammatory bowel disease	MR Egger	12	0.0150353	0.0695743	0.833251	-0.12133	0.151401	1.01515	0.885741	1.16346
Phosphatidylethanolamine (O-18:2_18:1) levels || id:ebi-PL179-GCST90277355	Inflammatory bowel disease	Weighted median	12	0.00154018	0.0497642	0.97531	-0.0959977	0.099078	1.00154	0.908466	1.10415
Phosphatidylethanolamine (O-18:2_18:1) levels || id:ebi-PL179-GCST90277355	Inflammatory bowel disease	Inverse variance weighted	12	0.0129533	0.0371056	0.72702	-0.0597737	0.0856802	1.01304	0.941978	1.08946
Phosphatidylethanolamine (O-18:2_18:1) levels || id:ebi-PL179-GCST90277355	Inflammatory bowel disease	Simple mode	12	0.00483855	0.0772221	0.951163	-0.146517	0.156194	1.00485	0.863711	1.16905
Phosphatidylethanolamine (O-18:2_18:1) levels || id:ebi-PL179-GCST90277355	Inflammatory bowel disease	Weighted mode	12	-0.00319703	0.0678887	0.963284	-0.136259	0.129865	0.996808	0.872617	1.13867
Phosphatidylethanolamine (O-18:2_18:2) levels || id:ebi-PL179-GCST90277356	Inflammatory bowel disease	MR Egger	4	0.27095	0.143195	0.199003	-0.00971312	0.551612	1.31121	0.990334	1.73605
Phosphatidylethanolamine (O-18:2_18:2) levels || id:ebi-PL179-GCST90277356	Inflammatory bowel disease	Weighted median	4	0.18697	0.083286	0.0247732	0.0237299	0.350211	1.20559	1.02401	1.41937
Phosphatidylethanolamine (O-18:2_18:2) levels || id:ebi-PL179-GCST90277356	Inflammatory bowel disease	Inverse variance weighted	4	0.195008	0.0672974	0.00375903	0.0631052	0.326911	1.21532	1.06514	1.38668
Phosphatidylethanolamine (O-18:2_18:2) levels || id:ebi-PL179-GCST90277356	Inflammatory bowel disease	Simple mode	4	0.191808	0.114277	0.191851	-0.032174	0.415791	1.21144	0.968338	1.51557
Phosphatidylethanolamine (O-18:2_18:2) levels || id:ebi-PL179-GCST90277356	Inflammatory bowel disease	Weighted mode	4	0.198116	0.0977133	0.135668	0.00659785	0.389634	1.2191	1.00662	1.47644
Phosphatidylethanolamine (O-18:2_20:4) levels || id:ebi-PL179-GCST90277357	Inflammatory bowel disease	MR Egger	9	-0.140196	0.191309	0.487473	-0.515161	0.234769	0.869188	0.597404	1.26462
Phosphatidylethanolamine (O-18:2_20:4) levels || id:ebi-PL179-GCST90277357	Inflammatory bowel disease	Weighted median	9	-0.019247	0.075956	0.799962	-0.168121	0.129627	0.980937	0.845252	1.1384
Phosphatidylethanolamine (O-18:2_20:4) levels || id:ebi-PL179-GCST90277357	Inflammatory bowel disease	Inverse variance weighted	9	-0.056378	0.076752	0.462615	-0.206812	0.0940558	0.945182	0.813173	1.09862
Phosphatidylethanolamine (O-18:2_20:4) levels || id:ebi-PL179-GCST90277357	Inflammatory bowel disease	Simple mode	9	0.07164	0.143353	0.630707	-0.209332	0.352612	1.07427	0.811126	1.42278
Phosphatidylethanolamine (O-18:2_20:4) levels || id:ebi-PL179-GCST90277357	Inflammatory bowel disease	Weighted mode	9	-0.258439	0.0960772	0.0275003	-0.446751	-0.070128	0.772256	0.639703	0.932274
Phosphatidylinositol (16:0_18:1) levels || id:ebi-PL179-GCST90277358	Inflammatory bowel disease	MR Egger	4	0.047728	1.36625	0.975306	-2.63012	2.72557	1.04889	0.0720699	15.2652
Phosphatidylinositol (16:0_18:1) levels || id:ebi-PL179-GCST90277358	Inflammatory bowel disease	Weighted median	4	0.143053	0.128747	0.266516	-0.10929	0.395397	1.15379	0.89647	1.48497
Phosphatidylinositol (16:0_18:1) levels || id:ebi-PL179-GCST90277358	Inflammatory bowel disease	Inverse variance weighted	4	0.094314	0.222075	0.671059	-0.340952	0.52958	1.0989	0.711093	1.69822
Phosphatidylinositol (16:0_18:1) levels || id:ebi-PL179-GCST90277358	Inflammatory bowel disease	Simple mode	4	0.18705	0.25839	0.521467	-0.319395	0.693495	1.20569	0.726588	2.0007
Phosphatidylinositol (16:0_18:1) levels || id:ebi-PL179-GCST90277358	Inflammatory bowel disease	Weighted mode	4	0.216925	0.166401	0.283378	-0.109221	0.54307	1.24225	0.896533	1.72128
Phosphatidylinositol (16:0_18:2) levels || id:ebi-PL179-GCST90277359	Inflammatory bowel disease	MR Egger	17	0.0637009	0.214072	0.770114	-0.355879	0.483281	1.06577	0.700557	1.62139
Phosphatidylinositol (16:0_18:2) levels || id:ebi-PL179-GCST90277359	Inflammatory bowel disease	Weighted median	17	0.025069	0.0583039	0.667217	-0.0892067	0.139345	1.02539	0.914656	1.14952
Phosphatidylinositol (16:0_18:2) levels || id:ebi-PL179-GCST90277359	Inflammatory bowel disease	Inverse variance weighted	17	0.0768816	0.0603589	0.202755	-0.0414218	0.195185	1.07991	0.959424	1.21554
Phosphatidylinositol (16:0_18:2) levels || id:ebi-PL179-GCST90277359	Inflammatory bowel disease	Simple mode	17	-0.0986128	0.10588	0.365506	-0.306137	0.108912	0.906094	0.736286	1.11506
Phosphatidylinositol (16:0_18:2) levels || id:ebi-PL179-GCST90277359	Inflammatory bowel disease	Weighted mode	17	-0.103989	0.148958	0.495133	-0.395947	0.18797	0.901235	0.673042	1.2068
Phosphatidylinositol (16:0_20:4) levels || id:ebi-PL179-GCST90277360	Inflammatory bowel disease	MR Egger	10	-0.0621302	0.181666	0.741161	-0.418196	0.293936	0.939761	0.658233	1.3417
Phosphatidylinositol (16:0_20:4) levels || id:ebi-PL179-GCST90277360	Inflammatory bowel disease	Weighted median	10	-0.0182335	0.058707	0.756117	-0.133299	0.0968322	0.981932	0.875203	1.10168
Phosphatidylinositol (16:0_20:4) levels || id:ebi-PL179-GCST90277360	Inflammatory bowel disease	Inverse variance weighted	10	-0.0392654	0.0892097	0.65983	-0.214116	0.135586	0.961495	0.807254	1.14521
Phosphatidylinositol (16:0_20:4) levels || id:ebi-PL179-GCST90277360	Inflammatory bowel disease	Simple mode	10	-0.035826	0.0959452	0.717494	-0.223879	0.152227	0.964808	0.799412	1.16442
Phosphatidylinositol (16:0_20:4) levels || id:ebi-PL179-GCST90277360	Inflammatory bowel disease	Weighted mode	10	-0.0108805	0.0633531	0.867438	-0.135053	0.113292	0.989178	0.87367	1.11996
Phosphatidylinositol (18:0_18:1) levels || id:ebi-PL179-GCST90277361	Inflammatory bowel disease	MR Egger	13	0.0497086	0.221397	0.826467	-0.38423	0.483647	1.05096	0.680975	1.62198
Phosphatidylinositol (18:0_18:1) levels || id:ebi-PL179-GCST90277361	Inflammatory bowel disease	Weighted median	13	-0.00205418	0.0641125	0.97444	-0.127715	0.123606	0.997948	0.880104	1.13157
Phosphatidylinositol (18:0_18:1) levels || id:ebi-PL179-GCST90277361	Inflammatory bowel disease	Inverse variance weighted	13	0.0667068	0.0605938	0.270947	-0.0520571	0.185471	1.06898	0.949275	1.20378
Phosphatidylinositol (18:0_18:1) levels || id:ebi-PL179-GCST90277361	Inflammatory bowel disease	Simple mode	13	-0.0609919	0.119189	0.61813	-0.294603	0.172619	0.940831	0.744828	1.18841
Phosphatidylinositol (18:0_18:1) levels || id:ebi-PL179-GCST90277361	Inflammatory bowel disease	Weighted mode	13	-0.0988375	0.133034	0.471808	-0.359585	0.16191	0.90589	0.697966	1.17575
Phosphatidylinositol (18:0_18:2) levels || id:ebi-PL179-GCST90277362	Inflammatory bowel disease	MR Egger	20	-0.0395861	0.0872516	0.655467	-0.210599	0.131427	0.961187	0.810099	1.14045
Phosphatidylinositol (18:0_18:2) levels || id:ebi-PL179-GCST90277362	Inflammatory bowel disease	Weighted median	20	0.052042	0.0501887	0.299771	-0.046328	0.150412	1.05342	0.954729	1.16231
Phosphatidylinositol (18:0_18:2) levels || id:ebi-PL179-GCST90277362	Inflammatory bowel disease	Inverse variance weighted	20	0.0817553	0.0504555	0.105158	-0.0171374	0.180648	1.08519	0.983009	1.19799
Phosphatidylinositol (18:0_18:2) levels || id:ebi-PL179-GCST90277362	Inflammatory bowel disease	Simple mode	20	-0.104843	0.0961177	0.28901	-0.293234	0.0835474	0.900466	0.745847	1.08714
Phosphatidylinositol (18:0_18:2) levels || id:ebi-PL179-GCST90277362	Inflammatory bowel disease	Weighted mode	20	0.0439818	0.0569707	0.449607	-0.0676808	0.155644	1.04496	0.934559	1.16841
Phosphatidylinositol (18:0_20:3) levels || id:ebi-PL179-GCST90277363	Inflammatory bowel disease	MR Egger	18	0.104086	0.11624	0.383825	-0.123744	0.331915	1.1097	0.883606	1.39363
Phosphatidylinositol (18:0_20:3) levels || id:ebi-PL179-GCST90277363	Inflammatory bowel disease	Weighted median	18	0.146199	0.0382717	0.000133442	0.0711861	0.221211	1.15743	1.07378	1.24759
Phosphatidylinositol (18:0_20:3) levels || id:ebi-PL179-GCST90277363	Inflammatory bowel disease	Inverse variance weighted	18	0.0518902	0.0582444	0.37298	-0.0622688	0.166049	1.05326	0.93963	1.18063
Phosphatidylinositol (18:0_20:3) levels || id:ebi-PL179-GCST90277363	Inflammatory bowel disease	Simple mode	18	0.110058	0.0831801	0.203314	-0.052975	0.273091	1.11634	0.948404	1.31402
Phosphatidylinositol (18:0_20:3) levels || id:ebi-PL179-GCST90277363	Inflammatory bowel disease	Weighted mode	18	0.139134	0.0380007	0.00193346	0.0646525	0.213615	1.14928	1.06679	1.23815
Phosphatidylinositol (18:0_20:4) levels || id:ebi-PL179-GCST90277364	Inflammatory bowel disease	MR Egger	15	-0.360227	0.112675	0.00700737	-0.581069	-0.139384	0.697518	0.5593	0.869894
Phosphatidylinositol (18:0_20:4) levels || id:ebi-PL179-GCST90277364	Inflammatory bowel disease	Weighted median	15	-0.104893	0.0449462	0.0196092	-0.192987	-0.0167983	0.900421	0.824492	0.983342
Phosphatidylinositol (18:0_20:4) levels || id:ebi-PL179-GCST90277364	Inflammatory bowel disease	Inverse variance weighted	15	-0.0230257	0.0619135	0.709967	-0.144376	0.0983248	0.977237	0.865562	1.10332
Phosphatidylinositol (18:0_20:4) levels || id:ebi-PL179-GCST90277364	Inflammatory bowel disease	Simple mode	15	-0.0256291	0.0786977	0.749495	-0.179877	0.128618	0.974697	0.835373	1.13726
Phosphatidylinositol (18:0_20:4) levels || id:ebi-PL179-GCST90277364	Inflammatory bowel disease	Weighted mode	15	-0.147054	0.0402608	0.00261163	-0.225965	-0.0681433	0.863247	0.797746	0.934127
Phosphatidylinositol (18:1_18:1) levels || id:ebi-PL179-GCST90277365	Inflammatory bowel disease	MR Egger	14	0.113504	0.139627	0.432105	-0.160166	0.387173	1.1202	0.852003	1.47281
Phosphatidylinositol (18:1_18:1) levels || id:ebi-PL179-GCST90277365	Inflammatory bowel disease	Weighted median	14	0.0136564	0.0556742	0.80623	-0.095465	0.122778	1.01375	0.90895	1.13063
Phosphatidylinositol (18:1_18:1) levels || id:ebi-PL179-GCST90277365	Inflammatory bowel disease	Inverse variance weighted	14	0.00991767	0.0602227	0.869193	-0.108119	0.127954	1.00997	0.897521	1.1365
Phosphatidylinositol (18:1_18:1) levels || id:ebi-PL179-GCST90277365	Inflammatory bowel disease	Simple mode	14	-0.0818581	0.107429	0.459679	-0.29242	0.128704	0.921403	0.746455	1.13735
Phosphatidylinositol (18:1_18:1) levels || id:ebi-PL179-GCST90277365	Inflammatory bowel disease	Weighted mode	14	-0.107894	0.0950451	0.276795	-0.294182	0.0783947	0.897723	0.745141	1.08155
Phosphatidylinositol (18:1_18:2) levels || id:ebi-PL179-GCST90277366	Inflammatory bowel disease	MR Egger	12	0.056121	0.232444	0.814094	-0.39947	0.511712	1.05773	0.670676	1.66814
Phosphatidylinositol (18:1_18:2) levels || id:ebi-PL179-GCST90277366	Inflammatory bowel disease	Weighted median	12	0.097504	0.0709366	0.169279	-0.0415317	0.23654	1.10242	0.959319	1.26686
Phosphatidylinositol (18:1_18:2) levels || id:ebi-PL179-GCST90277366	Inflammatory bowel disease	Inverse variance weighted	12	0.0230366	0.0713871	0.746922	-0.116882	0.162955	1.0233	0.88969	1.17698
Phosphatidylinositol (18:1_18:2) levels || id:ebi-PL179-GCST90277366	Inflammatory bowel disease	Simple mode	12	0.163817	0.221311	0.474674	-0.269953	0.597587	1.178	0.763416	1.81773
Phosphatidylinositol (18:1_18:2) levels || id:ebi-PL179-GCST90277366	Inflammatory bowel disease	Weighted mode	12	0.226031	0.178151	0.230716	-0.123144	0.575206	1.25361	0.884137	1.7775
Phosphatidylinositol (18:1_20:4) levels || id:ebi-PL179-GCST90277367	Inflammatory bowel disease	MR Egger	12	-0.0042444	0.118169	0.972055	-0.235855	0.227366	0.995765	0.789895	1.25529
Phosphatidylinositol (18:1_20:4) levels || id:ebi-PL179-GCST90277367	Inflammatory bowel disease	Weighted median	12	-0.0163628	0.0568944	0.773653	-0.127876	0.0951502	0.98377	0.879963	1.09982
Phosphatidylinositol (18:1_20:4) levels || id:ebi-PL179-GCST90277367	Inflammatory bowel disease	Inverse variance weighted	12	-0.0418367	0.05162	0.417668	-0.143012	0.0593386	0.959026	0.866744	1.06113
Phosphatidylinositol (18:1_20:4) levels || id:ebi-PL179-GCST90277367	Inflammatory bowel disease	Simple mode	12	-0.0181471	0.0920762	0.847353	-0.198617	0.162322	0.982017	0.819864	1.17624
Phosphatidylinositol (18:1_20:4) levels || id:ebi-PL179-GCST90277367	Inflammatory bowel disease	Weighted mode	12	-0.0356804	0.0834217	0.677115	-0.199187	0.127826	0.964949	0.819397	1.13636
Sphingomyelin (d32:1) levels || id:ebi-PL179-GCST90277368	Inflammatory bowel disease	MR Egger	17	0.0741857	0.0592972	0.230067	-0.0420369	0.190408	1.07701	0.958834	1.20974
Sphingomyelin (d32:1) levels || id:ebi-PL179-GCST90277368	Inflammatory bowel disease	Weighted median	17	0.0530785	0.0296213	0.0731482	-0.00497919	0.111136	1.05451	0.995033	1.11755
Sphingomyelin (d32:1) levels || id:ebi-PL179-GCST90277368	Inflammatory bowel disease	Inverse variance weighted	17	0.0458169	0.038081	0.228921	-0.0288219	0.120456	1.04688	0.971589	1.12801
Sphingomyelin (d32:1) levels || id:ebi-PL179-GCST90277368	Inflammatory bowel disease	Simple mode	17	0.0435281	0.0631436	0.500478	-0.0802334	0.16729	1.04449	0.922901	1.1821
Sphingomyelin (d32:1) levels || id:ebi-PL179-GCST90277368	Inflammatory bowel disease	Weighted mode	17	0.0505167	0.0286921	0.0973964	-0.00571991	0.106753	1.05181	0.994296	1.11266
Sphingomyelin (d34:0) levels || id:ebi-PL179-GCST90277369	Inflammatory bowel disease	MR Egger	16	-0.0476776	0.0777447	0.54954	-0.200057	0.104702	0.953441	0.818684	1.11038
Sphingomyelin (d34:0) levels || id:ebi-PL179-GCST90277369	Inflammatory bowel disease	Weighted median	16	-0.0771452	0.045181	0.0877352	-0.1657	0.0114097	0.925755	0.8473	1.01148
Sphingomyelin (d34:0) levels || id:ebi-PL179-GCST90277369	Inflammatory bowel disease	Inverse variance weighted	16	-0.063945	0.039488	0.105371	-0.141341	0.0134515	0.938057	0.868193	1.01354
Sphingomyelin (d34:0) levels || id:ebi-PL179-GCST90277369	Inflammatory bowel disease	Simple mode	16	-0.0347153	0.0809694	0.674202	-0.193415	0.123985	0.96588	0.82414	1.132
Sphingomyelin (d34:0) levels || id:ebi-PL179-GCST90277369	Inflammatory bowel disease	Weighted mode	16	-0.0889062	0.0513527	0.103911	-0.189558	0.0117451	0.914931	0.827325	1.01181
Sphingomyelin (d34:1) levels || id:ebi-PL179-GCST90277370	Inflammatory bowel disease	MR Egger	25	0.0861606	0.0735531	0.253428	-0.0580034	0.230325	1.08998	0.943647	1.25901
Sphingomyelin (d34:1) levels || id:ebi-PL179-GCST90277370	Inflammatory bowel disease	Weighted median	25	-0.000382314	0.0471882	0.993536	-0.0928712	0.0921066	0.999618	0.911311	1.09648
Sphingomyelin (d34:1) levels || id:ebi-PL179-GCST90277370	Inflammatory bowel disease	Inverse variance weighted	25	-0.00979783	0.0371101	0.791764	-0.0825337	0.062938	0.99025	0.92078	1.06496
Sphingomyelin (d34:1) levels || id:ebi-PL179-GCST90277370	Inflammatory bowel disease	Simple mode	25	-0.20023	0.110814	0.0833305	-0.417425	0.0169644	0.818542	0.658741	1.01711
Sphingomyelin (d34:1) levels || id:ebi-PL179-GCST90277370	Inflammatory bowel disease	Weighted mode	25	0.117045	0.101983	0.262411	-0.0828429	0.316932	1.12417	0.920496	1.37291
Sphingomyelin (d34:2) levels || id:ebi-PL179-GCST90277371	Inflammatory bowel disease	MR Egger	14	-0.0851	0.169496	0.624699	-0.417312	0.247112	0.91842	0.658816	1.28032
Sphingomyelin (d34:2) levels || id:ebi-PL179-GCST90277371	Inflammatory bowel disease	Weighted median	14	-0.0223827	0.0609134	0.713283	-0.141773	0.0970076	0.977866	0.867818	1.10187
Sphingomyelin (d34:2) levels || id:ebi-PL179-GCST90277371	Inflammatory bowel disease	Inverse variance weighted	14	-0.0410578	0.0557037	0.461077	-0.150237	0.0681214	0.959774	0.860504	1.0705
Sphingomyelin (d34:2) levels || id:ebi-PL179-GCST90277371	Inflammatory bowel disease	Simple mode	14	0.0232248	0.109383	0.835147	-0.191167	0.237616	1.0235	0.825995	1.26822
Sphingomyelin (d34:2) levels || id:ebi-PL179-GCST90277371	Inflammatory bowel disease	Weighted mode	14	0.0671177	0.128042	0.608972	-0.183845	0.31808	1.06942	0.832065	1.37449
Sphingomyelin (d36:1) levels || id:ebi-PL179-GCST90277372	Inflammatory bowel disease	MR Egger	18	-0.0171707	0.133934	0.899586	-0.279682	0.24534	0.982976	0.756024	1.27806
Sphingomyelin (d36:1) levels || id:ebi-PL179-GCST90277372	Inflammatory bowel disease	Weighted median	18	-0.0108587	0.0553186	0.84438	-0.119283	0.0975656	0.9892	0.887556	1.10248
Sphingomyelin (d36:1) levels || id:ebi-PL179-GCST90277372	Inflammatory bowel disease	Inverse variance weighted	18	-0.0733472	0.0479338	0.125972	-0.167297	0.0206029	0.929278	0.845948	1.02082
Sphingomyelin (d36:1) levels || id:ebi-PL179-GCST90277372	Inflammatory bowel disease	Simple mode	18	0.0162107	0.113877	0.888475	-0.206989	0.23941	1.01634	0.813029	1.2705
Sphingomyelin (d36:1) levels || id:ebi-PL179-GCST90277372	Inflammatory bowel disease	Weighted mode	18	0.0106106	0.0979888	0.915038	-0.181447	0.202669	1.01067	0.834062	1.22467
Sphingomyelin (d36:2) levels || id:ebi-PL179-GCST90277373	Inflammatory bowel disease	MR Egger	12	-0.0698889	0.192791	0.724514	-0.447759	0.307981	0.932497	0.639059	1.36068
Sphingomyelin (d36:2) levels || id:ebi-PL179-GCST90277373	Inflammatory bowel disease	Weighted median	12	-0.0266343	0.0638588	0.676619	-0.151798	0.0985289	0.973717	0.859162	1.10355
Sphingomyelin (d36:2) levels || id:ebi-PL179-GCST90277373	Inflammatory bowel disease	Inverse variance weighted	12	-0.0682505	0.0725026	0.346525	-0.210356	0.0738547	0.934027	0.810296	1.07665
Sphingomyelin (d36:2) levels || id:ebi-PL179-GCST90277373	Inflammatory bowel disease	Simple mode	12	0.0145626	0.108885	0.896022	-0.198852	0.227977	1.01467	0.819671	1.25606
Sphingomyelin (d36:2) levels || id:ebi-PL179-GCST90277373	Inflammatory bowel disease	Weighted mode	12	-0.0416222	0.0943199	0.667553	-0.226489	0.143245	0.959232	0.797328	1.15401
Sphingomyelin (d38:1) levels || id:ebi-PL179-GCST90277374	Inflammatory bowel disease	MR Egger	25	0.00716358	0.0724555	0.922099	-0.134849	0.149176	1.00719	0.873848	1.16088
Sphingomyelin (d38:1) levels || id:ebi-PL179-GCST90277374	Inflammatory bowel disease	Weighted median	25	0.0548264	0.0344838	0.111853	-0.0127618	0.122415	1.05636	0.987319	1.13022
Sphingomyelin (d38:1) levels || id:ebi-PL179-GCST90277374	Inflammatory bowel disease	Inverse variance weighted	25	0.0194507	0.0340335	0.567649	-0.0472549	0.0861564	1.01964	0.953844	1.08998
Sphingomyelin (d38:1) levels || id:ebi-PL179-GCST90277374	Inflammatory bowel disease	Simple mode	25	0.0584825	0.0591271	0.332484	-0.0574067	0.174372	1.06023	0.94421	1.1905
Sphingomyelin (d38:1) levels || id:ebi-PL179-GCST90277374	Inflammatory bowel disease	Weighted mode	25	0.0556924	0.0330747	0.105178	-0.00913407	0.120519	1.05727	0.990908	1.12808
Sphingomyelin (d38:2) levels || id:ebi-PL179-GCST90277375	Inflammatory bowel disease	MR Egger	19	0.106848	0.0914702	0.258881	-0.0724337	0.286129	1.11276	0.930127	1.33126
Sphingomyelin (d38:2) levels || id:ebi-PL179-GCST90277375	Inflammatory bowel disease	Weighted median	19	-0.0382294	0.0569644	0.50215	-0.14988	0.0734208	0.962492	0.860812	1.07618
Sphingomyelin (d38:2) levels || id:ebi-PL179-GCST90277375	Inflammatory bowel disease	Inverse variance weighted	19	-0.0996852	0.0478756	0.0373267	-0.193521	-0.00584908	0.905122	0.824052	0.994168
Sphingomyelin (d38:2) levels || id:ebi-PL179-GCST90277375	Inflammatory bowel disease	Simple mode	19	0.0439291	0.112026	0.699565	-0.175642	0.263501	1.04491	0.838918	1.30148
Sphingomyelin (d38:2) levels || id:ebi-PL179-GCST90277375	Inflammatory bowel disease	Weighted mode	19	0.0225856	0.108775	0.837844	-0.190613	0.235784	1.02284	0.826453	1.2659
Sphingomyelin (d40:1) levels || id:ebi-PL179-GCST90277376	Inflammatory bowel disease	MR Egger	23	-0.0362175	0.0812352	0.660279	-0.195439	0.123004	0.96443	0.822474	1.13089
Sphingomyelin (d40:1) levels || id:ebi-PL179-GCST90277376	Inflammatory bowel disease	Weighted median	23	-0.0323596	0.0478062	0.498476	-0.12606	0.0613406	0.968158	0.881562	1.06326
Sphingomyelin (d40:1) levels || id:ebi-PL179-GCST90277376	Inflammatory bowel disease	Inverse variance weighted	23	-0.035759	0.042832	0.403792	-0.11971	0.0481916	0.964873	0.887178	1.04937
Sphingomyelin (d40:1) levels || id:ebi-PL179-GCST90277376	Inflammatory bowel disease	Simple mode	23	-0.0102844	0.0826127	0.902058	-0.172205	0.151637	0.989768	0.841806	1.16374
Sphingomyelin (d40:1) levels || id:ebi-PL179-GCST90277376	Inflammatory bowel disease	Weighted mode	23	-0.0400849	0.073943	0.593195	-0.185013	0.104843	0.960708	0.831093	1.11054
Sphingomyelin (d40:2) levels || id:ebi-PL179-GCST90277377	Inflammatory bowel disease	MR Egger	16	0.113359	0.0808006	0.182418	-0.0450098	0.271728	1.12003	0.955988	1.31223
Sphingomyelin (d40:2) levels || id:ebi-PL179-GCST90277377	Inflammatory bowel disease	Weighted median	16	0.0815192	0.0437379	0.0623481	-0.00420706	0.167246	1.08493	0.995802	1.18204
Sphingomyelin (d40:2) levels || id:ebi-PL179-GCST90277377	Inflammatory bowel disease	Inverse variance weighted	16	-0.0136566	0.0427924	0.749623	-0.0975298	0.0702165	0.986436	0.907075	1.07274
Sphingomyelin (d40:2) levels || id:ebi-PL179-GCST90277377	Inflammatory bowel disease	Simple mode	16	0.0238243	0.0897685	0.794316	-0.152122	0.199771	1.02411	0.858884	1.22112
Sphingomyelin (d40:2) levels || id:ebi-PL179-GCST90277377	Inflammatory bowel disease	Weighted mode	16	0.0730236	0.0483283	0.151569	-0.0216999	0.167747	1.07576	0.978534	1.18264
Sphingomyelin (d42:2) levels || id:ebi-PL179-GCST90277378	Inflammatory bowel disease	MR Egger	23	0.081244	0.0790755	0.315911	-0.073744	0.236232	1.08464	0.928909	1.26647
Sphingomyelin (d42:2) levels || id:ebi-PL179-GCST90277378	Inflammatory bowel disease	Weighted median	23	0.0633941	0.0470118	0.177507	-0.028749	0.155537	1.06545	0.97166	1.16829
Sphingomyelin (d42:2) levels || id:ebi-PL179-GCST90277378	Inflammatory bowel disease	Inverse variance weighted	23	0.00988948	0.0411502	0.810077	-0.0707649	0.0905439	1.00994	0.931681	1.09477
Sphingomyelin (d42:2) levels || id:ebi-PL179-GCST90277378	Inflammatory bowel disease	Simple mode	23	0.109026	0.0902506	0.239861	-0.0678656	0.285917	1.11519	0.934386	1.33098
Sphingomyelin (d42:2) levels || id:ebi-PL179-GCST90277378	Inflammatory bowel disease	Weighted mode	23	0.0924831	0.0582994	0.126931	-0.0217837	0.20675	1.09689	0.978452	1.22968
Triacylglycerol (46:1) levels || id:ebi-PL179-GCST90277379	Inflammatory bowel disease	MR Egger	9	-0.230546	0.221161	0.331868	-0.664021	0.202929	0.7941	0.514777	1.22499
Triacylglycerol (46:1) levels || id:ebi-PL179-GCST90277379	Inflammatory bowel disease	Weighted median	9	0.0606797	0.0725177	0.402729	-0.0814549	0.202814	1.06256	0.921774	1.22484
Triacylglycerol (46:1) levels || id:ebi-PL179-GCST90277379	Inflammatory bowel disease	Inverse variance weighted	9	0.154001	0.0917554	0.093271	-0.0258393	0.333842	1.16649	0.974492	1.39632
Triacylglycerol (46:1) levels || id:ebi-PL179-GCST90277379	Inflammatory bowel disease	Simple mode	9	0.089762	0.0995394	0.393516	-0.105335	0.284859	1.09391	0.900023	1.32957
Triacylglycerol (46:1) levels || id:ebi-PL179-GCST90277379	Inflammatory bowel disease	Weighted mode	9	0.0431992	0.0824972	0.614718	-0.118495	0.204894	1.04415	0.888256	1.22739
Triacylglycerol (46:2) levels || id:ebi-PL179-GCST90277380	Inflammatory bowel disease	MR Egger	7	-0.272432	0.817882	0.752576	-1.87548	1.33062	0.761525	0.153281	3.78338
Triacylglycerol (46:2) levels || id:ebi-PL179-GCST90277380	Inflammatory bowel disease	Weighted median	7	0.0305834	0.0891151	0.731455	-0.144082	0.205249	1.03106	0.865817	1.22783
Triacylglycerol (46:2) levels || id:ebi-PL179-GCST90277380	Inflammatory bowel disease	Inverse variance weighted	7	0.126498	0.12809	0.323363	-0.124559	0.377555	1.13485	0.882887	1.45871
Triacylglycerol (46:2) levels || id:ebi-PL179-GCST90277380	Inflammatory bowel disease	Simple mode	7	0.108852	0.143502	0.476857	-0.172412	0.390116	1.115	0.841632	1.47715
Triacylglycerol (46:2) levels || id:ebi-PL179-GCST90277380	Inflammatory bowel disease	Weighted mode	7	-0.0258381	0.125275	0.843415	-0.271376	0.2197	0.974493	0.762329	1.2457
Triacylglycerol (48:0) levels || id:ebi-PL179-GCST90277381	Inflammatory bowel disease	MR Egger	10	-0.145569	0.10945	0.220186	-0.360092	0.0689537	0.86453	0.697612	1.07139
Triacylglycerol (48:0) levels || id:ebi-PL179-GCST90277381	Inflammatory bowel disease	Weighted median	10	-0.118764	0.060043	0.0479314	-0.236448	-0.00107932	0.888018	0.789427	0.998921
Triacylglycerol (48:0) levels || id:ebi-PL179-GCST90277381	Inflammatory bowel disease	Inverse variance weighted	10	-0.137888	0.0429348	0.00132015	-0.22204	-0.0537356	0.871196	0.800883	0.947683
Triacylglycerol (48:0) levels || id:ebi-PL179-GCST90277381	Inflammatory bowel disease	Simple mode	10	-0.0876538	0.099174	0.399778	-0.282035	0.106727	0.916078	0.754247	1.11263
Triacylglycerol (48:0) levels || id:ebi-PL179-GCST90277381	Inflammatory bowel disease	Weighted mode	10	-0.0805608	0.0997269	0.440025	-0.276025	0.114904	0.922599	0.758794	1.12177
Triacylglycerol (48:1) levels || id:ebi-PL179-GCST90277382	Inflammatory bowel disease	MR Egger	7	0.00836713	0.317925	0.980022	-0.614765	0.631499	1.0084	0.540768	1.88043
Triacylglycerol (48:1) levels || id:ebi-PL179-GCST90277382	Inflammatory bowel disease	Weighted median	7	0.0760136	0.0976878	0.436494	-0.115455	0.267482	1.07898	0.890961	1.30667
Triacylglycerol (48:1) levels || id:ebi-PL179-GCST90277382	Inflammatory bowel disease	Inverse variance weighted	7	0.143884	0.127295	0.258342	-0.105614	0.393383	1.15475	0.899772	1.48199
Triacylglycerol (48:1) levels || id:ebi-PL179-GCST90277382	Inflammatory bowel disease	Simple mode	7	-0.110461	0.157113	0.508362	-0.418401	0.19748	0.895421	0.658098	1.21833
Triacylglycerol (48:1) levels || id:ebi-PL179-GCST90277382	Inflammatory bowel disease	Weighted mode	7	0.0214566	0.12079	0.864854	-0.215291	0.258205	1.02169	0.806306	1.2946
Triacylglycerol (48:2) levels || id:ebi-PL179-GCST90277383	Inflammatory bowel disease	MR Egger	9	0.2721	0.300694	0.395592	-0.317261	0.861461	1.31272	0.728141	2.36662
Triacylglycerol (48:2) levels || id:ebi-PL179-GCST90277383	Inflammatory bowel disease	Weighted median	9	0.0740911	0.0834634	0.374698	-0.0894973	0.237679	1.0769	0.914391	1.2683
Triacylglycerol (48:2) levels || id:ebi-PL179-GCST90277383	Inflammatory bowel disease	Inverse variance weighted	9	0.158585	0.0908902	0.0810205	-0.01956	0.33673	1.17185	0.98063	1.40036
Triacylglycerol (48:2) levels || id:ebi-PL179-GCST90277383	Inflammatory bowel disease	Simple mode	9	0.0320523	0.122332	0.799933	-0.207718	0.271823	1.03257	0.812436	1.31235
Triacylglycerol (48:2) levels || id:ebi-PL179-GCST90277383	Inflammatory bowel disease	Weighted mode	9	0.0405244	0.138866	0.777846	-0.231654	0.312702	1.04136	0.793221	1.36711
Triacylglycerol (48:3) levels || id:ebi-PL179-GCST90277384	Inflammatory bowel disease	MR Egger	12	0.452102	0.281531	0.139383	-0.0996991	1.0039	1.57161	0.90511	2.72891
Triacylglycerol (48:3) levels || id:ebi-PL179-GCST90277384	Inflammatory bowel disease	Weighted median	12	0.0816041	0.0767061	0.287395	-0.0687399	0.231948	1.08503	0.933569	1.26105
Triacylglycerol (48:3) levels || id:ebi-PL179-GCST90277384	Inflammatory bowel disease	Inverse variance weighted	12	0.0939958	0.0855562	0.271923	-0.0736943	0.261686	1.09856	0.928956	1.29912
Triacylglycerol (48:3) levels || id:ebi-PL179-GCST90277384	Inflammatory bowel disease	Simple mode	12	0.0717836	0.138181	0.613711	-0.199051	0.342618	1.07442	0.819508	1.40863
Triacylglycerol (48:3) levels || id:ebi-PL179-GCST90277384	Inflammatory bowel disease	Weighted mode	12	0.0401852	0.143947	0.785296	-0.241951	0.322322	1.041	0.785094	1.38033
Triacylglycerol (49:1) levels || id:ebi-PL179-GCST90277385	Inflammatory bowel disease	MR Egger	7	-0.201367	0.377665	0.616741	-0.94159	0.538856	0.817612	0.390007	1.71404
Triacylglycerol (49:1) levels || id:ebi-PL179-GCST90277385	Inflammatory bowel disease	Weighted median	7	0.0352562	0.10202	0.729658	-0.164703	0.235216	1.03589	0.848145	1.26518
Triacylglycerol (49:1) levels || id:ebi-PL179-GCST90277385	Inflammatory bowel disease	Inverse variance weighted	7	0.171371	0.135968	0.207533	-0.095126	0.437867	1.18693	0.909258	1.5494
Triacylglycerol (49:1) levels || id:ebi-PL179-GCST90277385	Inflammatory bowel disease	Simple mode	7	-0.00019398	0.183062	0.999189	-0.358995	0.358607	0.999806	0.698378	1.43133
Triacylglycerol (49:1) levels || id:ebi-PL179-GCST90277385	Inflammatory bowel disease	Weighted mode	7	-0.0734377	0.117592	0.555279	-0.303918	0.157043	0.929194	0.737921	1.17005
Triacylglycerol (49:2) levels || id:ebi-PL179-GCST90277386	Inflammatory bowel disease	MR Egger	11	0.0955877	0.133687	0.49273	-0.166438	0.357613	1.10031	0.846675	1.42991
Triacylglycerol (49:2) levels || id:ebi-PL179-GCST90277386	Inflammatory bowel disease	Weighted median	11	0.0302705	0.0594457	0.610603	-0.086243	0.146784	1.03073	0.917371	1.1581
Triacylglycerol (49:2) levels || id:ebi-PL179-GCST90277386	Inflammatory bowel disease	Inverse variance weighted	11	0.11416	0.0670726	0.0887487	-0.0173023	0.245622	1.12093	0.982846	1.27842
Triacylglycerol (49:2) levels || id:ebi-PL179-GCST90277386	Inflammatory bowel disease	Simple mode	11	0.026423	0.0900756	0.775258	-0.150125	0.202971	1.02678	0.8606	1.22504
Triacylglycerol (49:2) levels || id:ebi-PL179-GCST90277386	Inflammatory bowel disease	Weighted mode	11	0.00611475	0.0891872	0.946691	-0.168692	0.180922	1.00613	0.844769	1.19832
Triacylglycerol (50:1) levels || id:ebi-PL179-GCST90277387	Inflammatory bowel disease	MR Egger	10	0.180952	0.316225	0.582888	-0.43885	0.800754	1.19836	0.644778	2.22722
Triacylglycerol (50:1) levels || id:ebi-PL179-GCST90277387	Inflammatory bowel disease	Weighted median	10	0.0758517	0.071331	0.287611	-0.063957	0.21566	1.0788	0.938045	1.24068
Triacylglycerol (50:1) levels || id:ebi-PL179-GCST90277387	Inflammatory bowel disease	Inverse variance weighted	10	-0.0153067	0.144939	0.915893	-0.299386	0.268773	0.98481	0.741273	1.30836
Triacylglycerol (50:1) levels || id:ebi-PL179-GCST90277387	Inflammatory bowel disease	Simple mode	10	0.0396638	0.104262	0.712454	-0.16469	0.244018	1.04046	0.848157	1.27637
Triacylglycerol (50:1) levels || id:ebi-PL179-GCST90277387	Inflammatory bowel disease	Weighted mode	10	0.0790701	0.0843672	0.373115	-0.0862895	0.24443	1.08228	0.917329	1.27689
Triacylglycerol (50:2) levels || id:ebi-PL179-GCST90277388	Inflammatory bowel disease	MR Egger	7	0.142627	0.175007	0.45214	-0.200387	0.485642	1.1533	0.818414	1.62522
Triacylglycerol (50:2) levels || id:ebi-PL179-GCST90277388	Inflammatory bowel disease	Weighted median	7	0.139742	0.0795307	0.0789046	-0.0161386	0.295622	1.14998	0.983991	1.34396
Triacylglycerol (50:2) levels || id:ebi-PL179-GCST90277388	Inflammatory bowel disease	Inverse variance weighted	7	0.215131	0.0823288	0.00897343	0.0537661	0.376495	1.24002	1.05524	1.45717
Triacylglycerol (50:2) levels || id:ebi-PL179-GCST90277388	Inflammatory bowel disease	Simple mode	7	0.117714	0.114251	0.342597	-0.106219	0.341646	1.12492	0.899228	1.40726
Triacylglycerol (50:2) levels || id:ebi-PL179-GCST90277388	Inflammatory bowel disease	Weighted mode	7	0.129616	0.126539	0.345199	-0.118401	0.377632	1.13839	0.88834	1.45883
Triacylglycerol (50:3) levels || id:ebi-PL179-GCST90277389	Inflammatory bowel disease	MR Egger	14	0.245574	0.155309	0.139818	-0.0588315	0.549978	1.27835	0.942866	1.73322
Triacylglycerol (50:3) levels || id:ebi-PL179-GCST90277389	Inflammatory bowel disease	Weighted median	14	0.143128	0.0665558	0.0315162	0.0126784	0.273577	1.15388	1.01276	1.31466
Triacylglycerol (50:3) levels || id:ebi-PL179-GCST90277389	Inflammatory bowel disease	Inverse variance weighted	14	0.146616	0.0653051	0.024762	0.0186182	0.274614	1.15791	1.01879	1.31602
Triacylglycerol (50:3) levels || id:ebi-PL179-GCST90277389	Inflammatory bowel disease	Simple mode	14	0.153325	0.127546	0.250757	-0.0966641	0.403315	1.1657	0.907861	1.49678
Triacylglycerol (50:3) levels || id:ebi-PL179-GCST90277389	Inflammatory bowel disease	Weighted mode	14	0.119622	0.148516	0.435049	-0.171471	0.410714	1.12707	0.842425	1.50789
Triacylglycerol (50:4) levels || id:ebi-PL179-GCST90277390	Inflammatory bowel disease	MR Egger	16	0.358025	0.177037	0.0626803	0.0110331	0.705018	1.4305	1.01109	2.02388
Triacylglycerol (50:4) levels || id:ebi-PL179-GCST90277390	Inflammatory bowel disease	Weighted median	16	0.14005	0.0612089	0.0221339	0.0200803	0.260019	1.15033	1.02028	1.29696
Triacylglycerol (50:4) levels || id:ebi-PL179-GCST90277390	Inflammatory bowel disease	Inverse variance weighted	16	0.127619	0.058173	0.0282504	0.0136004	0.241638	1.13612	1.01369	1.27333
Triacylglycerol (50:4) levels || id:ebi-PL179-GCST90277390	Inflammatory bowel disease	Simple mode	16	0.150419	0.113222	0.203862	-0.0714963	0.372334	1.16232	0.931	1.45112
Triacylglycerol (50:4) levels || id:ebi-PL179-GCST90277390	Inflammatory bowel disease	Weighted mode	16	0.140007	0.158446	0.390842	-0.170548	0.450561	1.15028	0.843203	1.56919
Triacylglycerol (50:5) levels || id:ebi-PL179-GCST90277391	Inflammatory bowel disease	MR Egger	8	0.59653	0.262945	0.0637861	0.0811574	1.1119	1.81581	1.08454	3.04014
Triacylglycerol (50:5) levels || id:ebi-PL179-GCST90277391	Inflammatory bowel disease	Weighted median	8	0.054577	0.0760958	0.473242	-0.0945707	0.203725	1.05609	0.909763	1.22596
Triacylglycerol (50:5) levels || id:ebi-PL179-GCST90277391	Inflammatory bowel disease	Inverse variance weighted	8	0.123814	0.0861122	0.150485	-0.044966	0.292594	1.13181	0.95603	1.3399
Triacylglycerol (50:5) levels || id:ebi-PL179-GCST90277391	Inflammatory bowel disease	Simple mode	8	-0.0735435	0.103855	0.501752	-0.277099	0.130012	0.929096	0.757979	1.13884
Triacylglycerol (50:5) levels || id:ebi-PL179-GCST90277391	Inflammatory bowel disease	Weighted mode	8	-0.0664832	0.112506	0.573145	-0.286995	0.154029	0.935679	0.750515	1.16652
Triacylglycerol (51:1) levels || id:ebi-PL179-GCST90277392	Inflammatory bowel disease	MR Egger	9	-0.137013	0.23718	0.581581	-0.601886	0.32786	0.871959	0.547778	1.38799
Triacylglycerol (51:1) levels || id:ebi-PL179-GCST90277392	Inflammatory bowel disease	Weighted median	9	-0.0094486	0.0651626	0.884711	-0.137167	0.11827	0.990596	0.871824	1.12555
Triacylglycerol (51:1) levels || id:ebi-PL179-GCST90277392	Inflammatory bowel disease	Inverse variance weighted	9	0.0798764	0.090293	0.376353	-0.0970979	0.256851	1.08315	0.907467	1.29285
Triacylglycerol (51:1) levels || id:ebi-PL179-GCST90277392	Inflammatory bowel disease	Simple mode	9	-0.012074	0.082851	0.887738	-0.174462	0.150314	0.987999	0.839909	1.1622
Triacylglycerol (51:1) levels || id:ebi-PL179-GCST90277392	Inflammatory bowel disease	Weighted mode	9	-0.012074	0.0659831	0.859361	-0.141401	0.117253	0.987999	0.868141	1.1244
Triacylglycerol (51:2) levels || id:ebi-PL179-GCST90277393	Inflammatory bowel disease	MR Egger	8	-0.0168525	0.23301	0.944694	-0.473553	0.439848	0.983289	0.622786	1.55247
Triacylglycerol (51:2) levels || id:ebi-PL179-GCST90277393	Inflammatory bowel disease	Weighted median	8	0.257906	0.0947191	0.00647209	0.0722567	0.443555	1.29422	1.07493	1.55824
Triacylglycerol (51:2) levels || id:ebi-PL179-GCST90277393	Inflammatory bowel disease	Inverse variance weighted	8	0.26875	0.105314	0.0107137	0.0623352	0.475165	1.30833	1.06432	1.60828
Triacylglycerol (51:2) levels || id:ebi-PL179-GCST90277393	Inflammatory bowel disease	Simple mode	8	0.367536	0.164864	0.0610316	0.044402	0.690669	1.44417	1.0454	1.99505
Triacylglycerol (51:2) levels || id:ebi-PL179-GCST90277393	Inflammatory bowel disease	Weighted mode	8	0.403014	0.159571	0.0394851	0.0902557	0.715773	1.49633	1.09445	2.04577
Triacylglycerol (51:3) levels || id:ebi-PL179-GCST90277394	Inflammatory bowel disease	MR Egger	13	-0.126984	0.216678	0.569674	-0.551673	0.297706	0.880748	0.575985	1.34677
Triacylglycerol (51:3) levels || id:ebi-PL179-GCST90277394	Inflammatory bowel disease	Weighted median	13	-0.0240799	0.0740421	0.745015	-0.169202	0.121043	0.976208	0.844338	1.12867
Triacylglycerol (51:3) levels || id:ebi-PL179-GCST90277394	Inflammatory bowel disease	Inverse variance weighted	13	0.0841815	0.08339	0.312739	-0.079263	0.247626	1.08783	0.923797	1.28098
Triacylglycerol (51:3) levels || id:ebi-PL179-GCST90277394	Inflammatory bowel disease	Simple mode	13	-0.151334	0.1667	0.381843	-0.478066	0.175398	0.859561	0.619981	1.19172
Triacylglycerol (51:3) levels || id:ebi-PL179-GCST90277394	Inflammatory bowel disease	Weighted mode	13	-0.151334	0.136784	0.290252	-0.41943	0.116763	0.859561	0.657421	1.12385
Triacylglycerol (51:4) levels || id:ebi-PL179-GCST90277395	Inflammatory bowel disease	MR Egger	13	-0.044657	0.126631	0.731012	-0.292854	0.20354	0.956325	0.746131	1.22573
Triacylglycerol (51:4) levels || id:ebi-PL179-GCST90277395	Inflammatory bowel disease	Weighted median	13	-0.0379481	0.046513	0.41458	-0.129114	0.0532174	0.962763	0.878874	1.05466
Triacylglycerol (51:4) levels || id:ebi-PL179-GCST90277395	Inflammatory bowel disease	Inverse variance weighted	13	0.033758	0.0626286	0.589874	-0.0889941	0.15651	1.03433	0.914851	1.16942
Triacylglycerol (51:4) levels || id:ebi-PL179-GCST90277395	Inflammatory bowel disease	Simple mode	13	-0.0318128	0.0624713	0.61982	-0.154257	0.090631	0.968688	0.857052	1.09486
Triacylglycerol (51:4) levels || id:ebi-PL179-GCST90277395	Inflammatory bowel disease	Weighted mode	13	-0.0393071	0.0482969	0.431576	-0.133969	0.0553548	0.961455	0.874617	1.05692
Triacylglycerol (52:2) levels || id:ebi-PL179-GCST90277396	Inflammatory bowel disease	MR Egger	16	0.0916741	0.177274	0.613138	-0.255784	0.439132	1.09601	0.774309	1.55136
Triacylglycerol (52:2) levels || id:ebi-PL179-GCST90277396	Inflammatory bowel disease	Weighted median	16	-0.00660759	0.0684987	0.923153	-0.140865	0.12765	0.993414	0.868606	1.13616
Triacylglycerol (52:2) levels || id:ebi-PL179-GCST90277396	Inflammatory bowel disease	Inverse variance weighted	16	0.0420579	0.0798649	0.598462	-0.114477	0.198593	1.04295	0.891832	1.21969
Triacylglycerol (52:2) levels || id:ebi-PL179-GCST90277396	Inflammatory bowel disease	Simple mode	16	-0.163299	0.146099	0.281266	-0.449652	0.123055	0.849337	0.63785	1.13095
Triacylglycerol (52:2) levels || id:ebi-PL179-GCST90277396	Inflammatory bowel disease	Weighted mode	16	-0.00687196	0.129813	0.95848	-0.261305	0.247561	0.993152	0.770046	1.2809
Triacylglycerol (52:3) levels || id:ebi-PL179-GCST90277397	Inflammatory bowel disease	MR Egger	14	0.123571	0.191275	0.530414	-0.251327	0.49847	1.13153	0.777768	1.6462
Triacylglycerol (52:3) levels || id:ebi-PL179-GCST90277397	Inflammatory bowel disease	Weighted median	14	0.0320263	0.063345	0.613148	-0.0921299	0.156183	1.03254	0.911987	1.16904
Triacylglycerol (52:3) levels || id:ebi-PL179-GCST90277397	Inflammatory bowel disease	Inverse variance weighted	14	0.059607	0.076994	0.438826	-0.0913012	0.210515	1.06142	0.912743	1.23431
Triacylglycerol (52:3) levels || id:ebi-PL179-GCST90277397	Inflammatory bowel disease	Simple mode	14	0.211547	0.160582	0.210459	-0.103194	0.526289	1.23559	0.901952	1.69264
Triacylglycerol (52:3) levels || id:ebi-PL179-GCST90277397	Inflammatory bowel disease	Weighted mode	14	0.0341592	0.0881611	0.704683	-0.138637	0.206955	1.03475	0.870544	1.22993
Triacylglycerol (52:4) levels || id:ebi-PL179-GCST90277398	Inflammatory bowel disease	MR Egger	13	0.288246	0.324454	0.393337	-0.347685	0.924177	1.33409	0.706322	2.51979
Triacylglycerol (52:4) levels || id:ebi-PL179-GCST90277398	Inflammatory bowel disease	Weighted median	13	0.152166	0.0756925	0.0443975	0.00380873	0.300523	1.16435	1.00382	1.35057
Triacylglycerol (52:4) levels || id:ebi-PL179-GCST90277398	Inflammatory bowel disease	Inverse variance weighted	13	0.0895809	0.0926857	0.333793	-0.092083	0.271245	1.09372	0.912029	1.3116
Triacylglycerol (52:4) levels || id:ebi-PL179-GCST90277398	Inflammatory bowel disease	Simple mode	13	0.214755	0.122884	0.106046	-0.0260987	0.455608	1.23956	0.974239	1.57713
Triacylglycerol (52:4) levels || id:ebi-PL179-GCST90277398	Inflammatory bowel disease	Weighted mode	13	0.203458	0.112987	0.0969149	-0.0179974	0.424913	1.22563	0.982164	1.52946
Triacylglycerol (52:5) levels || id:ebi-PL179-GCST90277399	Inflammatory bowel disease	MR Egger	16	0.361235	0.204876	0.0996719	-0.0403214	0.762791	1.4351	0.960481	2.14425
Triacylglycerol (52:5) levels || id:ebi-PL179-GCST90277399	Inflammatory bowel disease	Weighted median	16	0.12079	0.0629448	0.0549872	-0.00258215	0.244162	1.12839	0.997421	1.27655
Triacylglycerol (52:5) levels || id:ebi-PL179-GCST90277399	Inflammatory bowel disease	Inverse variance weighted	16	0.118509	0.062484	0.0578763	-0.00395939	0.240978	1.12582	0.996048	1.27249
Triacylglycerol (52:5) levels || id:ebi-PL179-GCST90277399	Inflammatory bowel disease	Simple mode	16	0.173247	0.111771	0.141975	-0.0458238	0.392318	1.18916	0.95521	1.48041
Triacylglycerol (52:5) levels || id:ebi-PL179-GCST90277399	Inflammatory bowel disease	Weighted mode	16	0.125472	0.138384	0.378902	-0.14576	0.396704	1.13368	0.864365	1.48692
Triacylglycerol (52:6) levels || id:ebi-PL179-GCST90277400	Inflammatory bowel disease	MR Egger	12	0.0367241	0.233368	0.878089	-0.420677	0.494125	1.03741	0.656602	1.63906
Triacylglycerol (52:6) levels || id:ebi-PL179-GCST90277400	Inflammatory bowel disease	Weighted median	12	-0.08717	0.0651682	0.181022	-0.2149	0.0405598	0.916521	0.806622	1.04139
Triacylglycerol (52:6) levels || id:ebi-PL179-GCST90277400	Inflammatory bowel disease	Inverse variance weighted	12	-0.0110073	0.0879935	0.900451	-0.183475	0.16146	0.989053	0.832373	1.17523
Triacylglycerol (52:6) levels || id:ebi-PL179-GCST90277400	Inflammatory bowel disease	Simple mode	12	-0.0938891	0.114992	0.431552	-0.319274	0.131496	0.910384	0.726676	1.14053
Triacylglycerol (52:6) levels || id:ebi-PL179-GCST90277400	Inflammatory bowel disease	Weighted mode	12	-0.0938891	0.11944	0.448425	-0.327992	0.140214	0.910384	0.720369	1.15052
Triacylglycerol (53:2) levels || id:ebi-PL179-GCST90277401	Inflammatory bowel disease	MR Egger	13	0.0938534	0.439896	0.834954	-0.768342	0.956049	1.0984	0.463781	2.6014
Triacylglycerol (53:2) levels || id:ebi-PL179-GCST90277401	Inflammatory bowel disease	Weighted median	13	0.108877	0.0725111	0.133219	-0.0332443	0.250999	1.11503	0.967302	1.28531
Triacylglycerol (53:2) levels || id:ebi-PL179-GCST90277401	Inflammatory bowel disease	Inverse variance weighted	13	0.118396	0.0950209	0.212764	-0.0678448	0.304637	1.12569	0.934405	1.35613
Triacylglycerol (53:2) levels || id:ebi-PL179-GCST90277401	Inflammatory bowel disease	Simple mode	13	0.166265	0.160656	0.321115	-0.148621	0.481151	1.18089	0.861896	1.61794
Triacylglycerol (53:2) levels || id:ebi-PL179-GCST90277401	Inflammatory bowel disease	Weighted mode	13	0.145729	0.156802	0.37101	-0.161604	0.453062	1.15688	0.850778	1.57312
Triacylglycerol (53:3) levels || id:ebi-PL179-GCST90277402	Inflammatory bowel disease	MR Egger	18	0.0321191	0.214661	0.882929	-0.388617	0.452855	1.03264	0.677994	1.5728
Triacylglycerol (53:3) levels || id:ebi-PL179-GCST90277402	Inflammatory bowel disease	Weighted median	18	0.0611292	0.0631022	0.332678	-0.0625511	0.184809	1.06304	0.939365	1.20299
Triacylglycerol (53:3) levels || id:ebi-PL179-GCST90277402	Inflammatory bowel disease	Inverse variance weighted	18	0.0730521	0.0716139	0.30769	-0.0673112	0.213415	1.07579	0.934904	1.2379
Triacylglycerol (53:3) levels || id:ebi-PL179-GCST90277402	Inflammatory bowel disease	Simple mode	18	-0.13534	0.139211	0.344585	-0.408192	0.137513	0.873419	0.664851	1.14742
Triacylglycerol (53:3) levels || id:ebi-PL179-GCST90277402	Inflammatory bowel disease	Weighted mode	18	-0.0577416	0.131811	0.666857	-0.316092	0.200609	0.943894	0.728992	1.22215
Triacylglycerol (53:4) levels || id:ebi-PL179-GCST90277403	Inflammatory bowel disease	MR Egger	15	0.0367461	0.16401	0.826203	-0.284714	0.358206	1.03743	0.752229	1.43076
Triacylglycerol (53:4) levels || id:ebi-PL179-GCST90277403	Inflammatory bowel disease	Weighted median	15	0.0662738	0.0496039	0.181529	-0.0309498	0.163497	1.06852	0.969524	1.17762
Triacylglycerol (53:4) levels || id:ebi-PL179-GCST90277403	Inflammatory bowel disease	Inverse variance weighted	15	0.120761	0.0525711	0.0216128	0.0177219	0.223801	1.12836	1.01788	1.25082
Triacylglycerol (53:4) levels || id:ebi-PL179-GCST90277403	Inflammatory bowel disease	Simple mode	15	0.0615344	0.077084	0.438042	-0.0895502	0.212619	1.06347	0.914342	1.23691
Triacylglycerol (53:4) levels || id:ebi-PL179-GCST90277403	Inflammatory bowel disease	Weighted mode	15	0.0675241	0.0759324	0.388885	-0.0813035	0.216352	1.06986	0.921914	1.24154
Triacylglycerol (54:3) levels || id:ebi-PL179-GCST90277404	Inflammatory bowel disease	MR Egger	16	0.0212663	0.29684	0.9439	-0.56054	0.603073	1.02149	0.570901	1.82773
[truncated: 64 more rows]

## Sheet: S6
Supplementary material 6: Results of the MR study testing causal association between plasma lipids and Crohn's disease
[truncated: 896 more rows]

[truncated: 2 more sheets: S7, S8]
